# Supplementary material for: 4,4′-Bipyridinium bis­(μ-4-oxo-1,4-dihydropyridine-2,6-dicarboxyl­ato)bis­[aqua­hydroxido­anti­monate(III)] dihydrate
Source: Acta Crystallogr Sect E Struct Rep Online. 2010 Mar 31;66(Pt 4):m467–8. doi: 10.1107/S1600536810010743 (PMC2983914; doi:10.1107/S1600536810010743)
Supplement: Supplementary file 2 [file e-66-0m467-Isup2.hkl]

# 
# h,k,l, Fc-squared, Fo-squared, sigma(Fo-squared) and status flag 
# 
data_I
_shelx_title ' ym18_0m in P-1' 
_shelx_refln_list_code          4 
_shelx_F_calc_maximum      521.35 
_exptl_crystal_F_000       852.00 
_reflns_d_resolution_high  0.7662 
 
loop_ 
 _symmetry_equiv_pos_as_xyz 
 'x, y, z' 
 '-x, -y, -z' 
 
_cell_length_a     7.7774 
_cell_length_b    10.2465 
_cell_length_c    17.7727 
_cell_angle_alpha  80.255 
_cell_angle_beta   81.760 
_cell_angle_gamma  82.547 
 
_shelx_F_squared_multiplier     1.000 
 
loop_ 
 _refln_index_h 
 _refln_index_k 
 _refln_index_l 
 _refln_F_squared_calc 
 _refln_F_squared_meas 
 _refln_F_squared_sigma 
 _refln_observed_status 
   1   0   0    34910.31    33398.28    892.93 o 
   2   0   0     2679.59     2804.34     60.73 o 
   3   0   0     5600.25     5993.63     70.02 o 
   4   0   0       43.17       63.60      4.51 o 
   5   0   0     4238.97     3995.12     46.37 o 
   6   0   0     6647.87     6683.29     79.13 o 
   7   0   0     7081.85     7302.62     87.83 o 
   8   0   0     2577.72     2669.78     43.36 o 
   9   0   0      537.19      618.81     63.48 o 
  -9   1   0      377.86      375.47     20.04 o 
  -8   1   0     1137.62     1146.38     28.06 o 
  -7   1   0     3278.41     3155.83     67.87 o 
  -6   1   0     4421.16     4232.99     51.12 o 
  -5   1   0     3044.75     2978.55     37.29 o 
  -4   1   0      239.80      226.56      7.64 o 
  -3   1   0      458.92      500.13     11.22 o 
  -2   1   0      529.44      501.80     11.74 o 
  -1   1   0      580.38      541.56     23.06 o 
   0   1   0     1148.92     1138.93     35.19 o 
   2   1   0     1567.46     1597.80     39.15 o 
   3   1   0      116.71       83.62      6.00 o 
   4   1   0      377.92      384.75     10.04 o 
   5   1   0      786.17      820.53     14.61 o 
   6   1   0      576.74      579.79     15.57 o 
   7   1   0      423.31      449.63     16.68 o 
   8   1   0      484.82      512.57     26.53 o 
   9   1   0      106.85      127.24     17.41 o 
  -9   2   0      782.68      818.95     25.28 o 
  -8   2   0     2596.50     2557.14     45.85 o 
  -7   2   0     4603.29     4537.65     65.73 o 
  -6   2   0     8847.12     8897.67    101.12 o 
  -5   2   0     9200.50     9037.84     93.27 o 
  -4   2   0     3888.75     4021.73     45.33 o 
  -3   2   0      260.75      347.28      9.42 o 
  -2   2   0      244.14      314.21      9.00 o 
  -1   2   0     5326.79     5036.51     63.40 o 
   0   2   0    12961.13    13221.89    199.08 o 
   1   2   0    14640.54    14759.68    402.11 o 
   2   2   0    12054.05    12452.83    268.62 o 
   3   2   0      578.06      453.45     13.21 o 
   4   2   0      693.46      654.29     13.88 o 
   5   2   0      340.38      309.58     12.28 o 
   6   2   0     6104.21     5950.88     72.01 o 
   7   2   0     6608.37     6403.31     85.11 o 
   8   2   0     5622.42     5384.61     85.18 o 
   9   2   0     3906.03     3942.24     78.53 o 
  -9   3   0      234.97      223.27     15.48 o 
  -8   3   0      942.60      936.30     25.41 o 
  -7   3   0     3246.17     3312.82     48.66 o 
  -6   3   0     5437.99     5438.55     67.91 o 
  -5   3   0     4173.48     4057.59     51.82 o 
  -4   3   0     1152.00     1160.17     19.98 o 
  -3   3   0      282.86      274.59      8.03 o 
  -2   3   0       65.75       70.00      3.87 o 
  -1   3   0      142.34      168.65     10.47 o 
   0   3   0     5164.11     5341.52     93.14 o 
   1   3   0     4889.99     5161.30     73.13 o 
   2   3   0       31.15       24.62      4.48 o 
   3   3   0     1783.43     1923.93     33.40 o 
   4   3   0       25.74       30.80      4.06 o 
   5   3   0       11.54       15.28      4.19 o 
   6   3   0      654.84      654.53     18.05 o 
   7   3   0        5.64       -0.22      5.83 o 
   8   3   0       18.20       15.48     11.14 o 
   9   3   0       10.71        4.91      8.82 o 
  -9   4   0      508.29      534.69     26.10 o 
  -8   4   0      185.64      193.64     14.47 o 
  -7   4   0     1777.53     1810.95     35.16 o 
  -6   4   0     3255.08     3293.88     50.22 o 
  -5   4   0     3764.64     3546.26     50.87 o 
  -4   4   0     5751.12     5893.28     73.84 o 
  -3   4   0     1962.07     2047.15     28.25 o 
  -2   4   0      874.62      970.38     15.28 o 
  -1   4   0     4438.10     4498.53     51.44 o 
   0   4   0    22009.19    21717.25    233.41 o 
   1   4   0    11602.77    11065.37    275.82 o 
   2   4   0    23748.94    25309.97    251.90 o 
   3   4   0     5468.22     5430.31    121.28 o 
   4   4   0       19.98       32.02      6.63 o 
   5   4   0      311.50      282.47     16.43 o 
   6   4   0      553.67      491.04     19.11 o 
   7   4   0     5715.40     5458.06     86.22 o 
   8   4   0     5656.75     5561.22    118.41 o 
   9   4   0     6215.96     6150.91    187.76 o 
  -8   5   0      578.99      664.37     25.94 o 
  -7   5   0     1709.23     1772.71     35.21 o 
  -6   5   0     7439.60     7254.80    102.19 o 
  -5   5   0     7228.21     7008.30     96.64 o 
  -4   5   0     7362.75     7111.95    100.74 o 
  -3   5   0      525.12      471.89     19.97 o 
  -2   5   0     2248.43     2268.71     33.06 o 
  -1   5   0      589.43      752.32     14.80 o 
   0   5   0    13724.62    13349.05    148.64 o 
   1   5   0     4619.26     4783.01     64.06 o 
   2   5   0     6616.23     7014.64     84.52 o 
   3   5   0     3272.69     3312.12     41.43 o 
   4   5   0     1253.79     1196.38     28.10 o 
   5   5   0       53.71       64.13     13.53 o 
   6   5   0       22.83       23.18      7.42 o 
   7   5   0      432.93      412.01     19.91 o 
   8   5   0       12.45        5.86     10.16 o 
   9   5   0      176.87      184.76     28.60 o 
  -8   6   0      687.17      688.43     25.04 o 
  -7   6   0      801.94      810.09     25.19 o 
  -6   6   0      655.37      658.89     24.00 o 
  -5   6   0     1306.60     1348.46     26.84 o 
  -4   6   0      610.37      626.29     21.66 o 
  -3   6   0     1394.08     1326.37     39.84 o 
  -2   6   0       38.43       35.59      4.87 o 
  -1   6   0     1456.25     1593.93     29.87 o 
   0   6   0     4449.15     4396.39     57.48 o 
   1   6   0     7886.30     8012.47     86.28 o 
   2   6   0     9109.30     9365.56     88.01 o 
   3   6   0     5095.69     4841.80     85.26 o 
   4   6   0     3977.54     3995.77     64.96 o 
   5   6   0      597.78      574.03     21.78 o 
   6   6   0      683.19      719.60     36.70 o 
   7   6   0     1146.46     1156.83     32.94 o 
   8   6   0     2907.39     2915.86     78.05 o 
   9   6   0     4217.28     4168.21    126.42 o 
  -7   7   0     1122.72     1103.50     29.05 o 
  -6   7   0     3326.83     3353.43     52.47 o 
  -5   7   0     4205.25     4187.54     77.26 o 
  -4   7   0     8827.37     8760.72    181.49 o 
  -3   7   0      693.99      651.77     22.89 o 
  -2   7   0      147.47      148.02      8.79 o 
  -1   7   0      438.02      418.85     12.72 o 
   0   7   0      893.16      848.04     27.47 o 
   1   7   0     8307.74     8501.34     92.65 o 
   2   7   0     9031.18     9329.60     95.31 o 
   3   7   0     5679.96     5720.65     84.93 o 
   4   7   0     6320.21     6142.45     92.32 o 
   5   7   0      950.19      899.90     27.58 o 
   6   7   0      356.08      335.01     21.04 o 
   7   7   0        1.03       -6.57      8.37 o 
   8   7   0      197.21      186.69     22.40 o 
  -7   8   0       16.67       15.98     10.55 o 
  -6   8   0      940.62      923.20     33.98 o 
  -5   8   0       15.62        9.71      8.40 o 
  -4   8   0      574.61      607.97     21.80 o 
  -3   8   0        9.66       14.42      5.74 o 
  -2   8   0      317.38      321.96     13.31 o 
  -1   8   0        6.13        7.40      4.47 o 
   0   8   0      213.35      214.87     12.18 o 
   1   8   0     2724.40     2640.63     50.29 o 
   2   8   0     4851.23     4716.71     65.48 o 
   3   8   0     4272.05     4001.97     66.26 o 
   4   8   0     2672.60     2731.69     52.65 o 
   5   8   0      812.42      814.94     27.02 o 
   6   8   0       36.48       32.61      9.75 o 
   7   8   0      241.57      223.53     20.31 o 
   8   8   0     1057.43      939.95     53.08 o 
  -6   9   0      744.30      786.46     33.13 o 
  -5   9   0     5041.33     5215.65     97.75 o 
  -4   9   0    12707.85    12376.99    168.72 o 
  -3   9   0     4723.55     4564.71     69.47 o 
  -2   9   0     4011.64     3993.87     56.56 o 
  -1   9   0        2.86        2.18      4.36 o 
   0   9   0      321.15      294.25     13.33 o 
   1   9   0     2936.12     2738.45     54.54 o 
   2   9   0    10949.67    10803.85    197.54 o 
   3   9   0    14400.87    13883.45    184.91 o 
   4   9   0     1455.27     1465.83     37.11 o 
   5   9   0       13.69       11.56      8.39 o 
   6   9   0       14.94       17.36      8.92 o 
   7   9   0        2.54      -10.82     10.82 o 
  -5  10   0        0.27       -5.42      8.65 o 
  -4  10   0      653.56      621.17     34.40 o 
  -3  10   0       18.22       23.96      7.69 o 
  -2  10   0      115.00      113.46     11.24 o 
  -1  10   0        9.76        5.88      5.41 o 
   0  10   0      173.41      165.61     12.74 o 
   1  10   0       38.70       30.95     12.12 o 
   2  10   0      484.27      540.72     42.01 o 
   3  10   0     1022.57     1004.90     42.15 o 
   4  10   0      571.90      587.55     24.93 o 
   5  10   0      156.38      133.75     14.83 o 
   6  10   0      192.55      186.60     22.02 o 
   7  10   0       91.75       24.25     29.27 o 
  -4  11   0     4077.22     4276.33     88.01 o 
  -3  11   0     4236.84     4290.88     98.84 o 
  -2  11   0     4336.54     4307.24     81.72 o 
  -1  11   0     1661.84     1691.76     74.98 o 
   0  11   0        5.87        6.02      7.77 o 
   1  11   0       25.46       30.56     10.24 o 
   2  11   0     1376.98     1410.07     52.41 o 
   3  11   0     5483.72     5413.50    123.45 o 
   4  11   0     6193.89     6403.79    222.08 o 
   5  11   0     3111.22     3113.45     74.88 o 
   6  11   0      597.23      552.67     42.92 o 
  -3  12   0       49.18       34.62     19.81 o 
  -2  12   0      145.89      167.14     18.21 o 
  -1  12   0      161.77      169.10     19.11 o 
   0  12   0        6.88       14.07      9.46 o 
   1  12   0        0.04       -1.02      8.91 o 
   2  12   0       14.36       19.56     13.07 o 
   3  12   0      162.70      190.81     25.58 o 
   4  12   0        8.67       10.56     17.56 o 
   5  12   0      315.95      315.78     54.40 o 
   0  13   0     1830.19     2001.44     84.38 o 
   1  13   0       41.27       54.42     25.99 o 
   2  13   0     1023.64     1158.78     48.31 o 
  -1 -13   1       65.01       66.82     33.41 o 
  -4 -12   1     2280.60     2247.69     91.89 o 
  -3 -12   1      153.45      113.92     26.67 o 
  -2 -12   1      159.10      144.27     22.51 o 
  -1 -12   1      841.47      902.28     35.62 o 
   0 -12   1     2776.51     2810.45     65.55 o 
   1 -12   1     3302.29     3402.67     81.13 o 
   2 -12   1     2327.98     2222.52     58.24 o 
  -6 -11   1      982.51     1028.19     49.21 o 
  -5 -11   1      168.75      152.98     23.28 o 
  -4 -11   1      291.64      262.76     27.74 o 
  -3 -11   1      184.74      166.33     30.42 o 
  -2 -11   1        3.15       12.16     11.67 o 
  -1 -11   1       24.98       23.30     12.84 o 
   0 -11   1      102.24       86.79     16.65 o 
   1 -11   1        5.26       24.67      9.80 o 
   2 -11   1      102.45      109.36     14.39 o 
   3 -11   1      107.86       88.08     12.74 o 
   4 -11   1      139.12      126.11     19.29 o 
  -7 -10   1      678.77      530.73     63.87 o 
  -6 -10   1     2011.92     2041.63    139.59 o 
  -5 -10   1     2379.78     2386.04     65.54 o 
  -4 -10   1     6856.24     6667.66    120.98 o 
  -3 -10   1      667.82      749.87     44.75 o 
  -2 -10   1       37.59       40.86     12.85 o 
  -1 -10   1      460.05      487.29     34.84 o 
   0 -10   1     6447.98     5804.06    101.54 o 
   1 -10   1     9902.13     9186.65    132.26 o 
   2 -10   1     4862.63     4811.82     73.28 o 
   3 -10   1     6319.80     6222.17     90.27 o 
   4 -10   1     2782.03     2878.45     72.40 o 
   5 -10   1      206.82      199.84     19.36 o 
  -7  -9   1      685.89      631.88     47.90 o 
  -6  -9   1     1943.35     1849.52     98.42 o 
  -5  -9   1     1179.15     1181.32     34.81 o 
  -4  -9   1     2721.73     2586.00     52.78 o 
  -3  -9   1     1691.73     1693.12     39.01 o 
  -2  -9   1      588.26      614.33     45.35 o 
  -1  -9   1       21.52       18.14      6.79 o 
   0  -9   1       98.60       86.54     12.96 o 
   1  -9   1      332.04      363.67     15.74 o 
   2  -9   1      254.82      257.60     14.25 o 
   3  -9   1     1070.41     1007.75     26.54 o 
   4  -9   1        3.30       -1.06      6.42 o 
   5  -9   1        0.03        0.15      7.29 o 
   6  -9   1      115.59      114.02     22.02 o 
  -8  -8   1      183.08      195.84     30.08 o 
  -7  -8   1     2991.32     3011.06     70.09 o 
  -6  -8   1     4423.71     4368.63     86.33 o 
  -5  -8   1     3176.46     3030.00     65.34 o 
  -4  -8   1     3246.64     3256.38     59.73 o 
  -3  -8   1     3660.70     3669.46     62.70 o 
  -2  -8   1     6838.54     6541.52     85.41 o 
  -1  -8   1       35.49       59.83     13.66 o 
   0  -8   1     3041.82     2989.43     50.11 o 
   1  -8   1     3532.34     3509.25     48.61 o 
   2  -8   1     3316.64     3385.54     52.81 o 
   3  -8   1     7206.63     7147.87     95.38 o 
   4  -8   1     4810.33     4600.19     74.96 o 
   5  -8   1     3140.40     3071.55     58.08 o 
   6  -8   1       63.84       57.18     10.32 o 
   7  -8   1     1354.12     1439.58     45.10 o 
  -8  -7   1      190.55      169.61     22.18 o 
  -7  -7   1      473.47      463.97     25.90 o 
  -6  -7   1     3189.56     3030.92     65.76 o 
  -5  -7   1     6576.54     6254.19     96.82 o 
  -4  -7   1     6005.15     5920.17     90.21 o 
  -3  -7   1     5204.29     5270.20     80.12 o 
  -2  -7   1     3382.72     3480.66     45.53 o 
  -1  -7   1        0.71        2.88      3.37 o 
   0  -7   1      648.87      613.33     20.61 o 
   1  -7   1      265.83      253.04     10.40 o 
   2  -7   1     1788.59     1598.80     30.43 o 
   3  -7   1     2608.02     2559.69     64.70 o 
   4  -7   1       88.69       88.69     11.62 o 
   5  -7   1       48.80       56.89      9.65 o 
   6  -7   1      781.67      769.53     23.32 o 
   7  -7   1      172.50      161.43     12.65 o 
  -9  -6   1      170.71      144.51     39.62 o 
  -8  -6   1      410.66      409.87     29.84 o 
  -7  -6   1        1.59       -1.33      9.60 o 
  -6  -6   1       42.39       46.01      9.14 o 
  -5  -6   1     2655.53     2512.85     49.25 o 
  -4  -6   1     4488.36     4310.78     77.80 o 
  -3  -6   1     3540.09     3592.02     58.30 o 
  -2  -6   1     3985.04     4012.73     53.83 o 
  -1  -6   1     2225.65     2316.37     31.03 o 
   0  -6   1     1086.49     1183.50     22.16 o 
   1  -6   1      853.42      813.98     20.68 o 
   2  -6   1     3344.98     3112.79     42.23 o 
   3  -6   1     5690.65     5452.43     72.91 o 
   4  -6   1     7673.16     7492.46     93.04 o 
   5  -6   1     6348.59     6199.24     81.66 o 
   6  -6   1      528.74      543.37     17.40 o 
   7  -6   1        6.08        6.67      5.69 o 
   8  -6   1      506.23      496.22     30.47 o 
  -9  -5   1     2440.67     2460.95     89.64 o 
  -8  -5   1     1175.63     1206.18     39.37 o 
  -7  -5   1        2.94        1.96      7.21 o 
  -6  -5   1      456.35      422.74     19.02 o 
  -5  -5   1     1892.82     1817.11     42.69 o 
  -4  -5   1    11063.88    10948.04    145.50 o 
  -3  -5   1    17171.74    18402.26    323.48 o 
  -2  -5   1     7101.05     7120.45    116.94 o 
  -1  -5   1     9404.30     9588.58    126.22 o 
   0  -5   1     1502.94     1776.30     27.50 o 
   1  -5   1     9004.36     9390.52    100.85 o 
   2  -5   1     2193.20     1959.34     28.84 o 
   3  -5   1     4572.41     4413.61     68.23 o 
   4  -5   1     8123.87     8047.86     97.95 o 
   5  -5   1     3997.49     4015.05     56.97 o 
   6  -5   1      458.51      471.19     16.01 o 
   7  -5   1      177.15      162.30     11.63 o 
   8  -5   1      270.76      273.50     15.35 o 
  -9  -4   1      361.39      337.35     27.73 o 
  -8  -4   1      140.02      127.16     10.79 o 
  -7  -4   1     1027.69     1032.65     25.66 o 
  -6  -4   1       23.72       19.95      4.93 o 
  -5  -4   1       15.74       12.58      7.91 o 
  -4  -4   1       69.24       71.70      8.27 o 
  -3  -4   1     3205.52     3440.87     65.46 o 
  -2  -4   1       28.51       13.54      2.78 o 
  -1  -4   1     2951.06     3267.77     50.58 o 
   0  -4   1     1791.27     1804.17     29.09 o 
   1  -4   1     6610.61     6888.70     74.83 o 
   2  -4   1     7052.45     7036.68     71.61 o 
   3  -4   1     3461.10     3321.71     44.67 o 
   4  -4   1     6411.83     6203.70     77.24 o 
   5  -4   1     7292.87     7193.38     90.15 o 
   6  -4   1     1815.04     1842.61     33.63 o 
   7  -4   1       17.41       19.84      6.46 o 
   8  -4   1       28.39       24.47      7.67 o 
   9  -4   1      635.04      720.12     34.90 o 
  -9  -3   1     4285.79     4142.87     80.43 o 
  -8  -3   1     6037.52     5638.34     98.39 o 
  -7  -3   1      237.56      227.52     13.84 o 
  -6  -3   1       81.80       83.81      8.85 o 
  -5  -3   1     1223.50     1168.51     22.09 o 
  -4  -3   1    12751.29    12692.75    133.14 o 
  -3  -3   1    20697.07    19950.44    291.35 o 
  -2  -3   1    17253.82    17757.55    260.10 o 
  -1  -3   1    13400.80    14968.18    340.76 o 
   0  -3   1     3156.18     3357.53     50.50 o 
   1  -3   1      543.75      509.05     10.95 o 
   2  -3   1     9828.51     9916.03    103.59 o 
   3  -3   1     4454.40     4140.41     52.40 o 
   4  -3   1     6402.49     6225.06     71.10 o 
   5  -3   1    18975.47    18645.76    274.67 o 
   6  -3   1     1852.56     1745.34     40.26 o 
   7  -3   1     1001.58     1006.43     22.90 o 
   8  -3   1       16.63       11.07      6.93 o 
   9  -3   1      528.39      495.68     26.18 o 
  -9  -2   1      440.10      463.22     24.50 o 
  -8  -2   1      818.05      855.47     26.64 o 
  -7  -2   1        1.66        2.24      6.01 o 
  -6  -2   1       24.10       17.44      5.47 o 
  -5  -2   1      147.09      143.53      9.01 o 
  -4  -2   1      777.43      788.78     15.61 o 
  -3  -2   1       77.14       57.03      5.01 o 
  -2  -2   1      859.00      883.17     39.92 o 
  -1  -2   1       86.27      105.69      9.19 o 
   0  -2   1      405.14      370.78     10.63 o 
   1  -2   1       32.83       14.61      6.49 o 
   2  -2   1       20.92       14.36      4.51 o 
   3  -2   1      328.09      321.97      8.99 o 
   4  -2   1     1750.74     1732.29     27.66 o 
   5  -2   1     5105.53     4956.50     55.97 o 
   6  -2   1     2651.39     2715.02     39.66 o 
   7  -2   1      622.64      599.30     17.92 o 
   8  -2   1      145.77      159.25     12.23 o 
   9  -2   1      563.34      570.19     23.95 o 
  -9  -1   1     4550.85     4555.04    127.77 o 
  -8  -1   1     6163.96     6211.49     95.86 o 
  -7  -1   1     1100.70     1097.52     25.73 o 
  -6  -1   1      829.47      863.20     19.23 o 
  -5  -1   1      328.29      336.03     11.12 o 
  -4  -1   1     7647.67     7509.75     81.70 o 
  -3  -1   1    25751.87    26808.38    318.53 o 
  -2  -1   1    19571.30    20437.96    667.33 o 
  -1  -1   1    24674.69    27863.59    738.89 o 
   0  -1   1     2861.07     3195.04     90.18 o 
   1  -1   1       11.16        0.63      4.25 o 
   2  -1   1      188.96      202.46      8.47 o 
   3  -1   1     2482.06     2306.52     34.58 o 
   4  -1   1    12387.35    12455.76    121.29 o 
   5  -1   1     5222.98     5064.92     56.55 o 
   6  -1   1     3401.02     3316.53     42.38 o 
   7  -1   1     3876.72     3960.50     54.91 o 
   8  -1   1      241.71      237.96     13.93 o 
   9  -1   1       33.90       26.36      9.28 o 
  -9   0   1     2232.93     2280.92     55.36 o 
  -8   0   1     1433.65     1418.36     33.68 o 
  -7   0   1      387.65      418.98     15.80 o 
  -6   0   1      364.24      331.53     15.14 o 
  -5   0   1      681.55      685.72     21.51 o 
  -4   0   1      519.83      554.31     19.11 o 
  -3   0   1        4.51        2.09      2.35 o 
  -2   0   1     1635.46     1739.03     80.13 o 
  -1   0   1      216.60      -15.37     15.37 o 
   0   0   1       76.25        0.30      0.59 o 
   1   0   1       34.73       31.34      5.62 o 
   2   0   1       11.60       -4.49      4.49 o 
   3   0   1     1777.57     1764.83     25.14 o 
   4   0   1     1362.58     1315.32     19.25 o 
   5   0   1      515.11      494.47     11.17 o 
   6   0   1      845.36      815.11     16.85 o 
   7   0   1     1013.14     1019.30     22.45 o 
   8   0   1      471.36      474.28     17.61 o 
   9   0   1        1.92        1.74      9.18 o 
  -9   1   1     3181.45     3235.71     68.76 o 
  -8   1   1     1656.34     1713.28     41.17 o 
  -7   1   1      410.08      395.83     15.91 o 
  -6   1   1     1255.62     1283.14     22.62 o 
  -5   1   1       37.92       51.93      5.28 o 
  -4   1   1     5776.05     5854.00     73.73 o 
  -3   1   1    14087.61    14841.57    149.71 o 
  -2   1   1     6035.49     5615.24    143.26 o 
  -1   1   1    42657.23    43266.76    791.58 o 
   1   1   1    24185.38    23612.70    625.94 o 
   2   1   1      244.78      476.33     25.72 o 
   3   1   1      418.23      330.30      9.19 o 
   4   1   1     9006.06     9164.38     97.98 o 
   5   1   1    10307.00     9871.62    100.14 o 
   6   1   1    14210.98    13809.58    148.21 o 
   7   1   1     4558.38     4456.60     64.31 o 
   8   1   1     1331.49     1278.00     32.82 o 
   9   1   1        3.20       -5.93      7.88 o 
  10   1   1      796.45      831.86     44.50 o 
  -9   2   1     1910.23     1898.94     40.36 o 
  -8   2   1     3069.62     3102.86     52.35 o 
  -7   2   1     1967.24     1960.59     36.70 o 
  -6   2   1      722.14      767.20     23.12 o 
  -5   2   1      133.76      137.27      8.12 o 
  -4   2   1     1488.10     1501.78     21.89 o 
  -3   2   1     3087.31     3048.00     38.17 o 
  -2   2   1      763.51      702.09     14.14 o 
  -1   2   1     2121.24     2085.49     32.45 o 
   0   2   1     1271.34     1316.58     25.07 o 
   1   2   1      983.39      923.68     37.85 o 
   2   2   1     3017.16     3007.94     67.15 o 
   3   2   1        0.67       -2.15      2.15 o 
   4   2   1        0.45        2.69      4.48 o 
   5   2   1       69.03       68.60      6.08 o 
   6   2   1      422.87      416.92     13.38 o 
   7   2   1      373.58      403.69     14.46 o 
   8   2   1       43.34       32.33      9.44 o 
   9   2   1      130.14       74.74     12.87 o 
  10   2   1       87.13       57.67     25.22 o 
  -9   3   1     1547.26     1507.63     66.67 o 
  -8   3   1     1727.29     1754.80     42.27 o 
  -7   3   1     5990.91     6008.14     76.01 o 
  -6   3   1     1932.93     1933.93     32.00 o 
  -5   3   1     1828.00     1891.32     29.68 o 
  -4   3   1      193.89      220.71      7.52 o 
  -3   3   1     8699.41     8851.00     93.78 o 
  -2   3   1     8408.33     8376.06     87.50 o 
  -1   3   1    14773.56    15149.84    164.81 o 
   0   3   1    35264.43    36412.37    479.69 o 
   1   3   1    13992.65    13809.80    230.12 o 
   2   3   1     4476.59     4711.66     61.83 o 
   3   3   1       14.21       12.40      3.86 o 
   4   3   1      619.06      560.49     11.54 o 
   5   3   1    12775.04    12359.42    131.61 o 
   6   3   1    18812.49    18078.04    189.45 o 
   7   3   1     7118.61     6898.51     93.68 o 
   8   3   1     5346.85     5156.21     90.67 o 
   9   3   1     1181.02     1145.92     34.84 o 
  -9   4   1      979.15     1088.08     40.27 o 
  -8   4   1     4719.36     4808.59    160.85 o 
  -7   4   1     5023.43     5133.95     72.93 o 
  -6   4   1     4038.07     3956.71     57.62 o 
  -5   4   1     1898.33     1831.91     31.55 o 
  -4   4   1      615.20      597.66     13.63 o 
  -3   4   1       10.07       11.91      3.00 o 
  -2   4   1     4503.99     4589.59     53.56 o 
  -1   4   1     8484.84     8376.67     95.69 o 
   0   4   1     9888.38     9391.79    105.67 o 
   1   4   1     8407.47     8861.20    110.64 o 
   2   4   1       74.55      105.38      6.13 o 
   3   4   1      626.59      683.38     12.19 o 
   4   4   1      550.63      466.63     14.74 o 
   5   4   1       14.15       36.05      5.78 o 
   6   4   1       86.13       83.16      9.57 o 
   7   4   1     2014.65     1986.97     47.80 o 
   8   4   1       86.07       75.66     15.25 o 
   9   4   1      154.27      122.62     18.99 o 
  -8   5   1       93.52      129.50     14.25 o 
  -7   5   1      985.30      985.70     24.89 o 
  -6   5   1     1991.80     2020.29     60.74 o 
  -5   5   1     1240.55     1215.71     25.06 o 
  -4   5   1      102.41      115.90      6.87 o 
  -3   5   1      934.32     1011.53     17.48 o 
  -2   5   1      309.12      443.05     11.67 o 
  -1   5   1     8631.98     8488.01     91.96 o 
   0   5   1     8585.92     8356.66     96.96 o 
   1   5   1    15357.50    16305.67    164.10 o 
   2   5   1     1916.03     1776.21     21.98 o 
   3   5   1        2.08        8.94      2.61 o 
   4   5   1      805.44      813.27     23.53 o 
   5   5   1     2663.20     2543.38     46.54 o 
   6   5   1     5461.74     5210.82     81.52 o 
   7   5   1     3897.67     3640.02     73.13 o 
   8   5   1     7093.57     6961.00    121.71 o 
   9   5   1     1584.35     1601.77     68.72 o 
  -8   6   1     2321.76     2410.09     54.43 o 
  -7   6   1     5217.46     5279.50     91.68 o 
  -6   6   1     3799.42     3770.40     61.02 o 
  -5   6   1     5322.27     5292.32     81.19 o 
  -4   6   1      383.78      363.35     13.74 o 
  -3   6   1      729.35      738.04     18.28 o 
  -2   6   1     2481.35     2429.17     35.08 o 
  -1   6   1     5971.05     5801.77     67.76 o 
   0   6   1    16490.96    16171.10    180.32 o 
   1   6   1     6357.18     6655.50     90.90 o 
   2   6   1     1968.17     1753.29     22.88 o 
   3   6   1     3998.69     3937.24     47.92 o 
   4   6   1      278.54      315.49     15.20 o 
   5   6   1     1363.00     1334.11     32.62 o 
   6   6   1     3295.68     3195.41     59.35 o 
   7   6   1      332.15      292.45     20.46 o 
   8   6   1     1796.69     1605.62     46.73 o 
   9   6   1      179.06      184.08     28.56 o 
  -7   7   1        0.33        2.12      6.61 o 
  -6   7   1        2.06        2.57      5.12 o 
  -5   7   1      206.27      220.05     14.38 o 
  -4   7   1      358.18      354.35     16.24 o 
  -3   7   1      100.02      116.91      8.45 o 
  -2   7   1      172.06      182.19      9.52 o 
  -1   7   1     1110.92     1042.65     30.32 o 
   0   7   1     5296.58     5173.15     67.32 o 
   1   7   1     5119.56     5227.84     65.00 o 
   2   7   1     4250.84     4206.71     53.71 o 
   3   7   1     3476.61     3430.25     58.26 o 
   4   7   1      761.51      762.65     23.69 o 
   5   7   1      404.72      417.00     21.27 o 
   6   7   1     2009.21     1970.67     43.87 o 
   7   7   1     2864.15     2761.02     63.36 o 
   8   7   1     4587.74     4541.02     91.94 o 
   9   7   1     1956.66     1962.59     83.23 o 
  -7   8   1     3020.28     3231.37     73.35 o 
  -6   8   1     4634.15     4781.07     92.41 o 
  -5   8   1     6271.76     6383.23    111.05 o 
  -4   8   1      928.57      957.85     28.43 o 
  -3   8   1       14.21       11.67      4.88 o 
  -2   8   1      113.31      130.15      9.14 o 
  -1   8   1     1618.96     1607.47     36.00 o 
   0   8   1    18757.94    17702.27    200.42 o 
   1   8   1    12257.48    12196.16    141.41 o 
   2   8   1     3884.73     3786.28     50.17 o 
   3   8   1     3206.34     3149.96     55.68 o 
   4   8   1     6614.43     6525.72     98.52 o 
   5   8   1      995.98      922.46     28.77 o 
   6   8   1      211.78      165.65     19.46 o 
   7   8   1      815.63      767.34     41.14 o 
   8   8   1      749.34      733.66     47.72 o 
  -6   9   1       76.68       66.39     13.91 o 
  -5   9   1       87.94      107.69     17.07 o 
  -4   9   1       12.76       18.85      8.75 o 
  -3   9   1       86.43       86.66      8.80 o 
  -2   9   1      528.78      480.43     16.35 o 
  -1   9   1      242.32      216.92     11.54 o 
   0   9   1      375.34      344.52     14.46 o 
   1   9   1     1034.90     1062.10     27.50 o 
   2   9   1     2668.09     2511.91     47.87 o 
   3   9   1      257.81      270.24     16.03 o 
   4   9   1      177.92      161.77     14.34 o 
   5   9   1        0.30       -2.09      7.44 o 
   6   9   1      428.03      387.52     25.14 o 
   7   9   1     1224.65     1148.55     47.33 o 
   8   9   1     2484.08     2445.72     74.31 o 
  -5  10   1     5423.84     5701.53    129.08 o 
  -4  10   1     2111.10     2178.35     54.92 o 
  -3  10   1     3565.51     3481.46     65.39 o 
  -2  10   1      807.30      718.41     23.96 o 
  -1  10   1      205.81      229.43     13.76 o 
   0  10   1     1851.08     1792.98     44.00 o 
   1  10   1     4931.41     4855.08     78.18 o 
   2  10   1     8740.80     8317.33    162.28 o 
   3  10   1     1221.44     1351.88     48.96 o 
   4  10   1     1423.58     1315.98     39.53 o 
   5  10   1        2.94        0.25      7.76 o 
   6  10   1     1655.72     1590.95    101.31 o 
   7  10   1     1790.18     1705.88     59.66 o 
  -4  11   1        2.58        6.64      9.18 o 
  -3  11   1       18.80       19.26      9.10 o 
  -2  11   1       50.56       41.31      9.90 o 
  -1  11   1       43.01       45.02      8.48 o 
   0  11   1       15.70       19.02      8.44 o 
   1  11   1       97.56       85.41     11.54 o 
   2  11   1      167.55      162.00     27.67 o 
   3  11   1       42.82       41.00     14.21 o 
   4  11   1      144.67      131.33     20.40 o 
   5  11   1       87.85       81.58     13.37 o 
   6  11   1        1.95        3.76     13.80 o 
  -3  12   1     1463.83     1516.52     47.37 o 
  -2  12   1      385.50      412.80     23.07 o 
  -1  12   1       67.10       67.66     13.37 o 
   0  12   1      657.19      680.43     30.19 o 
   1  12   1     3074.68     2858.69     72.17 o 
   2  12   1     4614.86     4631.57     97.64 o 
   3  12   1     5532.83     5584.24    129.16 o 
   4  12   1     2809.40     2749.52    100.74 o 
   5  12   1      360.26      378.17     60.91 o 
   0  13   1       25.03       22.45     12.72 o 
   1  13   1      345.55      408.87     30.63 o 
   2  13   1       47.43       87.00     17.87 o 
  -4 -12   2       12.68       25.78     19.67 o 
  -3 -12   2        0.47       -9.46     15.47 o 
  -2 -12   2       61.51       81.24     28.56 o 
  -1 -12   2       31.34       26.04     14.65 o 
   0 -12   2        0.02        5.19     11.61 o 
   1 -12   2        3.75        6.93      8.92 o 
   2 -12   2        5.34       -0.89      9.19 o 
  -5 -11   2     2224.40     2256.80     91.66 o 
  -4 -11   2       93.28       93.42     32.82 o 
  -3 -11   2     1216.23     1112.45     48.19 o 
  -2 -11   2     1095.08     1090.94     69.81 o 
  -1 -11   2     3418.43     3433.80     99.90 o 
   0 -11   2     5051.05     4790.33     91.34 o 
   1 -11   2     4456.90     4544.95     88.67 o 
   2 -11   2     2817.77     2773.28     57.55 o 
   3 -11   2      596.16      543.32     27.96 o 
   4 -11   2       77.61       68.58     11.91 o 
  -6 -10   2     1332.72     1376.29     55.16 o 
  -5 -10   2     1107.82     1046.95     39.94 o 
  -4 -10   2      185.75      140.69     26.72 o 
  -3 -10   2        1.13       11.40     11.47 o 
  -2 -10   2      201.06      206.45     22.68 o 
  -1 -10   2      654.26      613.79     40.19 o 
   0 -10   2      649.55      623.43     30.59 o 
   1 -10   2      213.85      221.90     15.50 o 
   2 -10   2       10.41       11.59      6.47 o 
   3 -10   2      236.86      242.29     15.66 o 
   4 -10   2       65.95       74.15     10.52 o 
   5 -10   2       50.82       40.59     13.88 o 
  -7  -9   2      110.45      105.43     24.56 o 
  -6  -9   2      172.76      172.67     19.70 o 
  -5  -9   2     6000.35     5871.99    110.49 o 
  -4  -9   2     3587.08     3663.11     77.07 o 
  -3  -9   2       61.82       69.08     11.95 o 
  -2  -9   2     2219.80     2223.93     63.39 o 
  -1  -9   2      978.00      999.11     35.67 o 
   0  -9   2     8490.72     7988.40    148.49 o 
   1  -9   2     9245.36     8656.46    122.66 o 
   2  -9   2    12870.28    12045.99    148.70 o 
   3  -9   2     1528.27     1520.40     33.76 o 
   4  -9   2        6.39        6.24      6.30 o 
   5  -9   2      442.26      414.65     21.37 o 
   6  -9   2     2037.68     2102.34     49.19 o 
  -8  -8   2      943.08      990.43     56.49 o 
  -7  -8   2     1956.00     1960.10     54.47 o 
  -6  -8   2     2987.97     3062.66     71.04 o 
  -5  -8   2     3980.72     3823.26     79.65 o 
  -4  -8   2     3136.97     3277.77     70.17 o 
  -3  -8   2      873.81      849.61     27.30 o 
  -2  -8   2      374.60      376.21     21.07 o 
  -1  -8   2     1771.73     1770.53     47.70 o 
   0  -8   2     2197.24     2106.13     54.54 o 
   1  -8   2      446.78      477.43     16.35 o 
   2  -8   2     2825.02     2760.05     45.94 o 
   3  -8   2      250.76      221.66     13.03 o 
   4  -8   2     1293.54     1206.03     29.25 o 
   5  -8   2       29.78       17.85      8.20 o 
   6  -8   2       51.35       59.33     10.86 o 
   7  -8   2      161.47      200.16     17.31 o 
  -8  -7   2      145.43      122.77     32.67 o 
  -7  -7   2     1785.58     1729.42     53.52 o 
  -6  -7   2     2456.52     2430.77     89.68 o 
  -5  -7   2     2876.32     2878.68     55.92 o 
  -4  -7   2     4845.69     4876.40     84.79 o 
  -3  -7   2     1212.19     1260.09     30.69 o 
  -2  -7   2      858.53      894.51     23.12 o 
  -1  -7   2     2518.36     2466.09     47.54 o 
   0  -7   2     1625.73     1485.38     30.76 o 
   1  -7   2     3995.83     3805.39     54.75 o 
   2  -7   2     8552.27     8238.95    103.45 o 
   3  -7   2     1162.96     1144.72     25.88 o 
   4  -7   2     2501.18     2448.33     46.57 o 
   5  -7   2       21.88       24.68      7.26 o 
   6  -7   2     4934.94     4944.75     76.62 o 
   7  -7   2     2053.64     2095.35     40.49 o 
  -9  -6   2       35.79       65.29     26.31 o 
  -8  -6   2      217.11      199.43     19.79 o 
  -7  -6   2     3209.84     3167.53     86.68 o 
  -6  -6   2     5021.54     4930.46    134.22 o 
  -5  -6   2     6299.15     6161.23    134.74 o 
  -4  -6   2     7801.13     8304.10    132.77 o 
  -3  -6   2     2784.53     2765.32     48.70 o 
  -2  -6   2      214.63      251.53     13.44 o 
  -1  -6   2       13.30       14.59      4.01 o 
   0  -6   2     1248.19     1218.40     25.52 o 
   1  -6   2     4754.63     4516.19     66.36 o 
   2  -6   2     2693.59     2648.60     45.26 o 
   3  -6   2     2051.79     2041.06     35.26 o 
   4  -6   2      490.03      477.98     14.83 o 
   5  -6   2      345.76      388.52     15.32 o 
   6  -6   2      115.80      126.78      9.91 o 
   7  -6   2     1326.97     1286.89     34.78 o 
   8  -6   2      737.92      777.96     28.78 o 
  -9  -5   2       94.55      101.68     22.59 o 
  -8  -5   2      111.75       93.27     17.67 o 
  -7  -5   2        5.54        4.38      7.83 o 
  -6  -5   2      560.92      553.43     31.03 o 
  -5  -5   2     1929.61     1917.14     61.37 o 
  -4  -5   2     3808.46     3942.83     90.32 o 
  -3  -5   2      236.15      239.10     12.41 o 
  -2  -5   2     1177.55     1270.36     29.07 o 
  -1  -5   2     2914.61     3229.09     47.28 o 
   0  -5   2     6489.89     6618.87     94.56 o 
   1  -5   2     6029.34     5843.64     79.66 o 
   2  -5   2     8252.17     7800.32     94.34 o 
   3  -5   2     5914.63     5698.24     66.77 o 
   4  -5   2     8307.94     8225.07    100.09 o 
   5  -5   2       53.23       56.67      6.59 o 
   6  -5   2      555.87      557.25     17.39 o 
   7  -5   2     1474.65     1445.17     31.36 o 
   8  -5   2     1830.92     1843.97     38.40 o 
  -9  -4   2     1466.59     1474.19     55.19 o 
  -8  -4   2      729.68      696.47     22.22 o 
  -7  -4   2     2307.33     2219.60     45.77 o 
  -6  -4   2     1706.01     1617.06     32.96 o 
  -5  -4   2     7918.46     7606.42    120.91 o 
  -4  -4   2    21462.85    22293.97    275.56 o 
  -3  -4   2     5605.84     5405.31     92.89 o 
  -2  -4   2     3994.76     4279.41     54.55 o 
  -1  -4   2       29.72       34.57      6.15 o 
   0  -4   2    14389.60    15166.04    245.09 o 
   1  -4   2    24233.39    24846.54    294.04 o 
   2  -4   2    21721.78    22314.38    225.35 o 
   3  -4   2     6883.38     6587.53     78.70 o 
   4  -4   2     6108.44     5992.12     75.18 o 
   5  -4   2     1701.94     1692.62     33.56 o 
   6  -4   2      287.28      300.62     12.94 o 
   7  -4   2     2465.74     2544.30     44.15 o 
   8  -4   2     1129.54     1242.49     29.99 o 
   9  -4   2      777.50      764.69     46.07 o 
  -9  -3   2       19.94        9.20      9.19 o 
  -8  -3   2      266.75      250.37     15.87 o 
  -7  -3   2       52.79       38.09      9.14 o 
  -6  -3   2        4.86        8.34      5.71 o 
  -5  -3   2       33.29       39.44      6.68 o 
  -4  -3   2       54.22       53.67      7.70 o 
  -3  -3   2      690.14      750.37     16.90 o 
  -2  -3   2      189.81      177.77      8.81 o 
  -1  -3   2      128.84      154.39      8.71 o 
   0  -3   2      196.25      177.41      9.54 o 
   1  -3   2     5270.92     5488.27     84.47 o 
   2  -3   2     1348.72     1277.81     18.86 o 
   3  -3   2     1629.85     1612.27     25.24 o 
   4  -3   2     6324.93     6202.78     95.02 o 
   5  -3   2     2369.91     2297.63     33.94 o 
   6  -3   2        0.59        2.02      4.12 o 
   7  -3   2       93.22      103.78      8.88 o 
   8  -3   2     2237.22     2225.71     42.27 o 
   9  -3   2     1464.95     1489.93     40.51 o 
  -9  -2   2     2358.51     2184.31     48.39 o 
  -8  -2   2      408.41      434.93     20.10 o 
  -7  -2   2      941.98      877.27     41.34 o 
  -6  -2   2     2296.09     2161.53     41.30 o 
  -5  -2   2     3659.79     3522.89     49.81 o 
  -4  -2   2    20651.06    20165.50    242.42 o 
  -3  -2   2    13278.07    13237.57    222.26 o 
  -2  -2   2     2132.83     2356.95     47.22 o 
  -1  -2   2      263.81      242.75     21.29 o 
   0  -2   2     1995.79     2085.87     38.85 o 
   1  -2   2     6823.26     7111.19    208.15 o 
   2  -2   2    21614.06    22592.21    324.09 o 
   3  -2   2    17204.49    16948.21    202.91 o 
   4  -2   2    29563.90    29547.30    300.45 o 
   5  -2   2    10951.46    10913.62    110.12 o 
   6  -2   2      926.33      965.73     20.35 o 
   7  -2   2       18.47       19.21      5.58 o 
   8  -2   2      365.53      354.29     16.29 o 
   9  -2   2     1925.08     1884.98     43.96 o 
  -9  -1   2      633.81      689.10     30.91 o 
  -8  -1   2      386.41      385.84     19.25 o 
  -7  -1   2      336.69      325.22     19.25 o 
  -6  -1   2        8.24       11.80      4.92 o 
  -5  -1   2      209.89      223.04     10.42 o 
  -4  -1   2      215.18      241.28      8.17 o 
  -3  -1   2      297.26      331.28     19.47 o 
  -2  -1   2     4936.67     5137.80    214.36 o 
  -1  -1   2      220.87      255.46     17.74 o 
   0  -1   2       17.13       -2.07      5.91 o 
   1  -1   2       32.14       -9.91      9.91 o 
   2  -1   2      680.25      662.07     14.54 o 
   3  -1   2     1984.40     1850.83     29.31 o 
   4  -1   2     4986.11     4996.52     50.36 o 
   5  -1   2     2486.39     2444.14     31.47 o 
   6  -1   2       29.47       36.04      5.84 o 
   7  -1   2       95.24      111.10      9.52 o 
   8  -1   2      460.93      426.98     19.11 o 
   9  -1   2      643.28      647.26     36.64 o 
  -9   0   2     2737.86     2949.10     60.65 o 
  -8   0   2     1035.39     1045.51     33.54 o 
  -7   0   2       17.91       16.54      5.93 o 
  -6   0   2     1860.64     1953.14     31.98 o 
  -5   0   2     8531.56     8690.23    104.20 o 
  -4   0   2    10631.11    10653.16    113.53 o 
  -3   0   2    28117.03    29763.58    294.36 o 
  -2   0   2   271800.63   282016.34  14092.04 o 
  -1   0   2    17826.02    19666.36    522.75 o 
   1   0   2     8253.06     8593.13    232.10 o 
   2   0   2    11181.40    10739.72    243.04 o 
   3   0   2     4313.29     3911.28     48.20 o 
   4   0   2    16819.96    16717.66    159.20 o 
   5   0   2    14808.35    15206.87    139.28 o 
   6   0   2      559.23      533.43     12.74 o 
   7   0   2      442.77      455.73     14.92 o 
   8   0   2      512.33      489.51     20.95 o 
   9   0   2     1382.14     1469.34     61.03 o 
  -9   1   2     2793.73     2772.84     55.66 o 
  -8   1   2     1984.54     1910.45     46.52 o 
  -7   1   2      293.94      322.04     13.60 o 
  -6   1   2       90.46       95.93      7.94 o 
  -5   1   2     1416.55     1411.75     22.54 o 
  -4   1   2     2263.00     2131.14     27.19 o 
  -3   1   2     5326.43     5306.15     58.36 o 
  -2   1   2     5260.70     5444.21    130.20 o 
  -1   1   2     1654.41     1684.77     36.96 o 
   0   1   2      428.18      429.61     14.78 o 
   1   1   2       23.37       16.85      6.21 o 
   2   1   2       19.91       27.25      5.25 o 
   3   1   2     1767.25     1823.86     35.38 o 
   4   1   2       33.71       46.57      5.11 o 
   5   1   2       35.46       36.03      4.56 o 
   6   1   2       97.92       90.08      7.43 o 
   7   1   2        4.49       -3.61      4.65 o 
   8   1   2       55.18       34.63      9.40 o 
   9   1   2       43.27       23.14      9.94 o 
  10   1   2      136.27      119.18     21.89 o 
  -9   2   2     1647.58     1625.05     40.62 o 
  -8   2   2     1705.38     1626.61     34.76 o 
  -7   2   2      397.95      389.95     15.86 o 
  -6   2   2        0.83        9.67      4.25 o 
  -5   2   2      896.55      890.05     21.97 o 
  -4   2   2     3382.85     3054.29     34.40 o 
  -3   2   2    11286.50    10990.60    113.63 o 
  -2   2   2     2218.69     2052.88     27.38 o 
  -1   2   2     6257.57     6241.46     99.30 o 
   0   2   2    12953.73    12962.58    335.59 o 
   1   2   2    21593.86    23111.32    425.73 o 
   2   2   2     3926.70     3653.94    136.75 o 
   3   2   2      592.78      454.08      9.61 o 
   4   2   2    16465.38    15656.43    159.87 o 
   5   2   2    19652.16    18827.90    193.68 o 
   6   2   2     4928.01     4661.33     58.78 o 
   7   2   2     1792.10     1773.27     35.00 o 
   8   2   2        4.77       24.80      8.05 o 
   9   2   2      776.60      753.06     28.74 o 
  10   2   2     1663.01     1745.26     54.50 o 
  -9   3   2     3473.26     3392.09     71.63 o 
  -8   3   2     3201.22     3391.20     61.93 o 
  -7   3   2      626.81      669.38     28.83 o 
  -6   3   2       98.48      104.52      8.19 o 
  -5   3   2       73.20       67.18      5.88 o 
  -4   3   2     3605.85     3548.32     39.15 o 
  -3   3   2     4103.41     4170.53     52.00 o 
  -2   3   2     3759.07     3701.81     45.33 o 
  -1   3   2     4220.40     4201.48     50.85 o 
   0   3   2     5967.60     6081.45     69.60 o 
   1   3   2      554.55      519.78     15.46 o 
   2   3   2     1569.85     1410.52     23.67 o 
   3   3   2      152.05      156.92      6.80 o 
   4   3   2     2995.40     2983.72     38.09 o 
   5   3   2     2365.19     2430.59     33.95 o 
   6   3   2        0.84        0.45      4.22 o 
   7   3   2       66.87       77.16      8.29 o 
   8   3   2      318.92      328.51     16.76 o 
   9   3   2      273.33      258.66     17.62 o 
  10   3   2        0.90        0.47     10.31 o 
  -9   4   2      764.04      775.19     44.88 o 
  -8   4   2      859.29      880.62     33.67 o 
  -7   4   2      274.69      257.56     13.50 o 
  -6   4   2      261.89      304.98     17.65 o 
  -5   4   2        2.60       -1.03      3.97 o 
  -4   4   2     1787.42     1667.00     25.79 o 
  -3   4   2    11853.32    11937.77    134.77 o 
  -2   4   2    13480.32    13508.94    150.16 o 
  -1   4   2     6492.87     6126.67     80.94 o 
   0   4   2    14822.68    15145.01    165.79 o 
   1   4   2        2.59       13.92      4.23 o 
   2   4   2    13008.48    13545.96    148.12 o 
   3   4   2     7124.69     7011.68     71.38 o 
   4   4   2     6167.39     5947.28     86.28 o 
   5   4   2    15969.91    15150.79    173.42 o 
   6   4   2    10063.94     9706.01    118.84 o 
   7   4   2     5071.61     4852.00     88.13 o 
   8   4   2      357.04      378.08     22.52 o 
   9   4   2       61.84       65.74     15.13 o 
  -8   5   2     5126.99     5261.54    107.51 o 
  -7   5   2     1730.49     1737.43     38.43 o 
  -6   5   2     1290.22     1194.37     25.94 o 
  -5   5   2       31.03       30.93      5.42 o 
  -4   5   2      666.21      626.92     16.79 o 
  -3   5   2     3170.01     2930.64     37.63 o 
  -2   5   2    12582.93    11792.75    125.23 o 
  -1   5   2     7422.28     7201.41     79.57 o 
   0   5   2    13335.47    13630.96    151.90 o 
   1   5   2       64.94       43.65      4.09 o 
   2   5   2     1950.14     2183.80     25.94 o 
   3   5   2      521.32      569.91     11.89 o 
   4   5   2     1388.93     1413.67     26.73 o 
   5   5   2     4030.48     3689.09     53.63 o 
   6   5   2      330.34      273.26     15.13 o 
   7   5   2      173.01      171.84     16.01 o 
   8   5   2      186.16      162.39     22.28 o 
   9   5   2        8.40      -12.36     12.36 o 
  -8   6   2      277.97      283.28     18.36 o 
  -7   6   2      305.75      287.76     15.80 o 
  -6   6   2       13.73        4.72      5.64 o 
  -5   6   2      131.50      114.87      8.11 o 
  -4   6   2       44.39       47.48      6.60 o 
  -3   6   2     2096.00     2218.79     36.29 o 
  -2   6   2     4390.39     4419.08     55.22 o 
  -1   6   2     6071.12     5849.82     81.91 o 
   0   6   2     6013.40     6019.32     68.29 o 
   1   6   2      830.43      787.60     14.74 o 
   2   6   2      816.22      875.12     14.86 o 
   3   6   2      488.65      514.86     12.21 o 
   4   6   2     3785.27     3837.94     55.04 o 
   5   6   2     4569.05     4382.87     78.58 o 
   6   6   2     5687.13     5451.48     87.09 o 
   7   6   2     5956.04     5744.78    115.18 o 
   8   6   2      795.21      782.40     32.13 o 
   9   6   2       32.46       42.11     18.00 o 
  -7   7   2     2052.62     2148.35     43.78 o 
  -6   7   2     3066.88     3259.76    118.43 o 
  -5   7   2       17.03       18.12      8.20 o 
  -4   7   2      530.26      508.10     18.11 o 
  -3   7   2     2912.25     2857.50     45.11 o 
  -2   7   2     4011.41     3943.05     52.33 o 
  -1   7   2    12057.28    11932.09    129.40 o 
   0   7   2    16940.23    16994.43    211.49 o 
   1   7   2     3650.07     3763.04     45.51 o 
   2   7   2     2629.22     2640.83     35.13 o 
   3   7   2       32.94       33.89      5.55 o 
   4   7   2     3423.91     3285.36     57.26 o 
   5   7   2     2913.72     2837.56     71.23 o 
   6   7   2     2158.26     2100.87     50.86 o 
   7   7   2     3213.15     3018.70    103.03 o 
   8   7   2       96.41       72.23     14.85 o 
   9   7   2      302.44      293.66     67.52 o 
  -7   8   2       72.92       87.49     14.72 o 
  -6   8   2        6.83        4.71      8.11 o 
  -5   8   2      297.89      258.56     18.87 o 
  -4   8   2       14.35       19.82      6.62 o 
  -3   8   2       63.89       67.29      7.85 o 
  -2   8   2      739.93      743.24     25.46 o 
  -1   8   2     2532.14     2480.64     38.03 o 
   0   8   2     1191.52     1163.94     24.64 o 
   1   8   2      938.10      935.17     25.92 o 
   2   8   2     1021.56     1000.35     18.01 o 
   3   8   2       10.67       27.93      8.23 o 
   4   8   2      524.61      518.41     20.92 o 
   5   8   2     1235.33     1164.26     32.11 o 
   6   8   2     2889.36     2752.02     72.31 o 
   7   8   2     3957.07     3816.84     80.12 o 
   8   8   2      951.61      946.54     89.57 o 
  -6   9   2     4721.43     4775.65     94.88 o 
  -5   9   2     1501.38     1497.13     43.79 o 
  -4   9   2      172.30      182.75     14.72 o 
  -3   9   2     3278.81     3063.06     52.52 o 
  -2   9   2     3923.60     3907.79     55.69 o 
  -1   9   2     6064.51     5975.42     88.66 o 
   0   9   2    19063.56    18867.05    215.49 o 
   1   9   2    17326.11    16228.14    206.56 o 
   2   9   2      216.72      257.82     17.52 o 
   3   9   2     1137.76     1135.67     30.36 o 
   4   9   2      635.94      593.55     23.23 o 
   5   9   2     1116.47     1120.58     36.01 o 
   6   9   2     2512.67     2329.67     59.01 o 
   7   9   2     2241.04     2156.73     57.21 o 
   8   9   2     2228.73     2212.81     69.83 o 
  -5  10   2      156.61      131.90     16.31 o 
  -4  10   2        3.35       -1.59      8.11 o 
  -3  10   2       75.37       66.31     15.99 o 
  -2  10   2      389.58      412.75     16.74 o 
  -1  10   2      152.97      161.55     12.15 o 
   0  10   2        7.82        5.44      5.26 o 
   1  10   2      160.86      150.95     11.40 o 
   2  10   2      276.55      273.12     23.15 o 
   3  10   2        5.12       28.66      9.96 o 
   4  10   2       77.34       71.91     17.48 o 
   5  10   2        2.69       10.94      9.97 o 
   6  10   2      158.61      189.41     20.29 o 
   7  10   2      718.84      768.44     81.46 o 
  -4  11   2     1619.73     1706.57     49.52 o 
  -3  11   2        1.85       22.65      9.91 o 
  -2  11   2      559.32      558.62     21.55 o 
  -1  11   2     1320.25     1328.04     32.06 o 
   0  11   2     3508.27     3666.41     65.41 o 
   1  11   2     6565.13     6787.16     94.37 o 
   2  11   2     4074.55     4270.10    101.46 o 
   3  11   2     1693.91     1745.76     64.16 o 
   4  11   2        4.48        3.22     11.31 o 
   5  11   2      143.01      143.50     17.93 o 
   6  11   2     1822.91     1745.81     64.36 o 
  -3  12   2       14.18        6.26      9.47 o 
  -2  12   2        6.69        6.74      8.97 o 
  -1  12   2        1.21       -1.11      7.43 o 
   0  12   2      128.03      129.97     12.63 o 
   1  12   2      118.76      106.79     28.85 o 
   2  12   2        6.86       12.75      9.26 o 
   3  12   2        0.22       11.24     13.20 o 
   4  12   2        0.33       13.25     14.21 o 
   5  12   2      115.70      123.30     42.28 o 
   0  13   2     3437.32     3545.79     79.15 o 
   1  13   2     3812.44     3844.40     84.89 o 
   2  13   2     2112.94     2101.58     58.25 o 
   3  13   2     1369.22     1640.98    106.74 o 
  -4 -12   3     1149.16     1189.79     94.32 o 
  -3 -12   3     3475.86     3467.84    229.00 o 
  -2 -12   3     3874.77     3978.20    127.93 o 
  -1 -12   3     2561.38     2572.62     79.22 o 
   0 -12   3      902.59      862.01     40.58 o 
   1 -12   3     1050.74      999.74     37.07 o 
   2 -12   3      364.38      373.08     29.89 o 
  -5 -11   3      123.67      122.78     45.24 o 
  -4 -11   3      281.24      285.85     44.80 o 
  -3 -11   3      191.51      155.33     22.17 o 
  -2 -11   3      541.84      606.68     37.16 o 
  -1 -11   3      284.57      279.93     32.47 o 
   0 -11   3       56.50       52.98     20.66 o 
   1 -11   3        0.20       -1.34      7.58 o 
   2 -11   3        3.61       15.11      8.28 o 
   3 -11   3       23.32       28.81      9.49 o 
   4 -11   3        4.75        7.32     10.46 o 
  -6 -10   3     1499.16     1493.22     57.94 o 
  -5 -10   3       18.63       12.54     11.53 o 
  -4 -10   3     1465.45     1484.23     55.65 o 
  -3 -10   3     3800.76     3737.71    105.56 o 
  -2 -10   3    10350.51     9990.05    228.69 o 
  -1 -10   3     7927.52     7374.78    189.53 o 
   0 -10   3     5827.87     5515.06    115.02 o 
   1 -10   3     3596.04     3523.35     64.55 o 
   2 -10   3      390.19      400.13     20.28 o 
   3 -10   3      578.08      529.65     21.32 o 
   4 -10   3     2113.66     2143.07     56.11 o 
   5 -10   3     2512.83     2470.83     61.61 o 
  -7  -9   3     1541.38     1510.81     84.66 o 
  -6  -9   3     1543.91     1503.28     54.80 o 
  -5  -9   3      260.67      263.76     22.38 o 
  -4  -9   3        5.68        1.10      8.90 o 
  -3  -9   3      683.43      696.98     44.00 o 
  -2  -9   3     2727.90     2708.34     72.48 o 
  -1  -9   3     2160.95     2093.73     75.28 o 
   0  -9   3     1234.07     1168.12     39.82 o 
   1  -9   3     1353.91     1277.08     32.31 o 
   2  -9   3      123.25      117.44     10.69 o 
   3  -9   3       88.43       95.68     10.31 o 
   4  -9   3        2.86        6.11      6.30 o 
   5  -9   3       11.44       15.81      7.96 o 
   6  -9   3        0.16       -7.89      7.89 o 
  -8  -8   3     2449.58     2311.78     72.31 o 
  -7  -8   3     1088.14     1024.02     38.83 o 
  -6  -8   3       30.89       18.13     11.25 o 
  -5  -8   3      203.72      202.76     24.50 o 
  -4  -8   3     1932.42     1890.10     59.92 o 
  -3  -8   3     1754.93     1658.89     43.79 o 
  -2  -8   3     4863.17     4909.78     88.48 o 
  -1  -8   3     3526.61     3485.37     76.14 o 
   0  -8   3     3786.59     3832.27     81.71 o 
   1  -8   3     5507.64     5473.98     82.64 o 
   2  -8   3      327.61      273.56     13.61 o 
   3  -8   3      844.52      763.81     21.87 o 
   4  -8   3     1392.94     1368.62     31.42 o 
   5  -8   3     5528.09     5635.95     90.18 o 
   6  -8   3     3918.68     4237.26     83.56 o 
   7  -8   3     2351.19     2436.52     69.43 o 
  -8  -7   3     3902.40     3886.40     97.87 o 
  -7  -7   3     5341.94     5190.66    139.77 o 
  -6  -7   3     2903.16     3033.99     78.91 o 
  -5  -7   3     1655.01     1743.34     47.32 o 
  -4  -7   3      519.95      526.53     24.36 o 
  -3  -7   3     1641.39     1652.59     45.62 o 
  -2  -7   3     4447.40     4346.69     91.71 o 
  -1  -7   3     2506.48     2407.10     51.25 o 
   0  -7   3     3255.42     3049.20     50.50 o 
   1  -7   3     4505.31     4437.14     68.02 o 
   2  -7   3       37.95       46.02      6.59 o 
   3  -7   3      115.06      140.35     10.24 o 
   4  -7   3     3317.22     3279.20     69.31 o 
   5  -7   3     1457.88     1471.08     28.80 o 
   6  -7   3     1220.91     1217.72     27.41 o 
   7  -7   3      513.48      511.47     21.71 o 
  -8  -6   3       49.94       22.40     11.73 o 
  -7  -6   3     1147.23     1078.30     40.33 o 
  -6  -6   3      446.18      469.89     24.52 o 
  -5  -6   3      818.50      766.21     43.40 o 
  -4  -6   3     1065.95     1114.18     33.70 o 
  -3  -6   3      261.68      282.73     16.82 o 
  -2  -6   3      127.85       85.18     12.01 o 
  -1  -6   3      731.43      716.17     30.62 o 
   0  -6   3     4281.95     4064.30     60.49 o 
   1  -6   3     5564.23     5375.05     76.64 o 
   2  -6   3     3360.76     3307.46     48.54 o 
   3  -6   3     1071.09     1014.66     22.96 o 
   4  -6   3        3.06        4.09      4.78 o 
   5  -6   3     2198.76     2216.91     37.94 o 
   6  -6   3     5087.85     4990.51     71.43 o 
   7  -6   3     3519.41     3550.30     57.55 o 
   8  -6   3     3306.81     3380.12     84.89 o 
  -9  -5   3      640.63      695.42     47.80 o 
  -8  -5   3     2809.61     2837.70     75.45 o 
  -7  -5   3     3671.05     3567.83     74.28 o 
  -6  -5   3     7821.26     7594.38    152.10 o 
  -5  -5   3     7614.98     7736.61    323.01 o 
  -4  -5   3     2588.01     2651.81     68.97 o 
  -3  -5   3      603.41      610.46     22.10 o 
  -2  -5   3     6874.50     7721.60    109.41 o 
  -1  -5   3    15720.69    16598.30    226.39 o 
   0  -5   3     9450.85     9138.95    116.79 o 
   1  -5   3     9269.33     9135.63    117.81 o 
   2  -5   3    11203.36    10852.77    115.91 o 
   3  -5   3     3776.65     3889.98     49.08 o 
   4  -5   3       53.98       53.30      5.95 o 
   5  -5   3      354.59      356.51     13.27 o 
   6  -5   3       41.39       47.27      7.06 o 
   7  -5   3       33.80       42.27      7.76 o 
   8  -5   3      440.92      480.36     19.51 o 
  -9  -4   3      317.91      277.72     22.45 o 
  -8  -4   3        4.84        9.36      7.22 o 
  -7  -4   3       10.95       25.67      7.08 o 
  -6  -4   3      532.57      492.94     17.36 o 
  -5  -4   3      372.65      396.19     20.22 o 
  -4  -4   3      204.33      234.63     21.55 o 
  -3  -4   3       22.05       14.78      6.46 o 
  -2  -4   3      248.51      326.91     15.30 o 
  -1  -4   3     3588.31     3954.57     71.89 o 
   0  -4   3     6726.61     7029.08    102.69 o 
   1  -4   3     9126.06     9526.29    108.35 o 
   2  -4   3     2614.26     2550.11     33.19 o 
   3  -4   3     1380.48     1436.22     22.75 o 
   4  -4   3      126.21      135.70      8.18 o 
   5  -4   3      705.87      684.55     17.56 o 
   6  -4   3     2667.28     2653.87     43.37 o 
   7  -4   3     2085.35     2098.87     38.99 o 
   8  -4   3     2053.52     2181.51     42.78 o 
   9  -4   3     1109.04     1063.03     36.30 o 
  -9  -3   3      422.49      414.17     22.09 o 
  -8  -3   3     1743.40     1663.77     39.24 o 
  -7  -3   3     4796.35     4577.42     82.44 o 
  -6  -3   3     5305.01     5131.90     92.08 o 
  -5  -3   3     8784.24     8440.89    114.95 o 
  -4  -3   3     9213.57     9015.42    133.13 o 
  -3  -3   3      827.79      839.58     19.69 o 
  -2  -3   3     3862.16     4307.44     70.76 o 
  -1  -3   3      840.06      864.89     21.84 o 
   0  -3   3    24878.63    25693.31    586.33 o 
   1  -3   3    14375.09    14118.16    154.82 o 
   2  -3   3     4826.54     4453.29     50.93 o 
   3  -3   3    18244.09    18962.22    193.50 o 
   4  -3   3      578.90      541.30     14.03 o 
   5  -3   3        4.73       11.85      4.11 o 
   6  -3   3     2835.80     2857.15     43.67 o 
   7  -3   3     3408.63     3428.42     49.95 o 
   8  -3   3     2920.99     3049.42     52.33 o 
   9  -3   3      750.10      772.95     27.59 o 
  -9  -2   3      129.87      101.57     13.13 o 
  -8  -2   3       14.37       14.10      7.70 o 
  -7  -2   3      432.22      397.75     18.22 o 
  -6  -2   3     1229.22     1267.17     33.06 o 
  -5  -2   3      314.63      368.88     14.83 o 
  -4  -2   3      289.91      282.84     11.55 o 
  -3  -2   3       88.86      108.13      8.83 o 
  -2  -2   3       55.92       23.35      6.59 o 
  -1  -2   3      332.98      329.08     23.65 o 
   0  -2   3      124.56      119.46      7.59 o 
   1  -2   3     1692.78     1807.10     44.19 o 
   2  -2   3     1152.01     1109.11     16.56 o 
   3  -2   3     2526.52     2511.31     38.28 o 
   4  -2   3     2031.64     2038.34     28.87 o 
   5  -2   3       27.54       25.57      4.55 o 
   6  -2   3      569.07      570.44     15.41 o 
   7  -2   3     2902.29     2952.37     44.27 o 
   8  -2   3     1099.49     1092.32     30.08 o 
   9  -2   3     2415.15     2358.93     50.48 o 
  -9  -1   3       66.48       65.59     11.68 o 
  -8  -1   3      555.37      520.60     21.94 o 
  -7  -1   3     4381.49     4370.93     71.71 o 
  -6  -1   3     5344.38     5328.79     66.64 o 
  -5  -1   3    13197.48    13764.60    158.05 o 
  -4  -1   3    19634.94    19436.79    366.17 o 
  -3  -1   3     2118.74     2100.15     34.55 o 
  -2  -1   3     9763.25    11797.49    188.59 o 
  -1  -1   3     6500.19     7310.42    146.34 o 
   0  -1   3     1276.82     1447.32     47.90 o 
   1  -1   3    41308.95    42601.29    775.08 o 
   2  -1   3    43185.55    43061.43    651.81 o 
   3  -1   3     2778.76     2595.38     32.00 o 
   4  -1   3     4837.66     4752.42     48.29 o 
   5  -1   3     3001.54     3098.59     35.83 o 
   6  -1   3     2270.61     2166.92     29.23 o 
   7  -1   3     1407.10     1363.64     27.76 o 
   8  -1   3     2717.56     2749.32     52.30 o 
   9  -1   3     4471.64     4764.44     80.18 o 
  -9   0   3       80.51       92.35     11.45 o 
  -8   0   3       79.37       94.95     10.57 o 
  -7   0   3      282.69      287.86     13.09 o 
  -6   0   3     1908.00     1907.89     31.70 o 
  -5   0   3      546.80      493.53     13.81 o 
  -4   0   3     4717.51     4722.18     48.39 o 
  -3   0   3      548.18      523.26     11.01 o 
  -2   0   3        2.01       -3.50      3.50 o 
  -1   0   3       30.48       32.52      8.87 o 
   0   0   3      162.50      158.78      8.57 o 
   1   0   3       93.39       62.01      6.80 o 
   2   0   3      503.10      517.56     18.58 o 
   3   0   3        7.67        5.14      2.97 o 
   4   0   3       33.81       49.60      4.24 o 
   5   0   3      106.73      125.28      7.55 o 
   6   0   3       53.92       70.20      6.68 o 
   7   0   3      134.20      130.64      9.19 o 
   8   0   3      952.82      926.09     30.67 o 
   9   0   3      510.05      565.94     26.81 o 
  10   0   3      953.96     1066.49     78.94 o 
  -9   1   3        8.39       18.04      9.75 o 
  -8   1   3       43.61       62.40      9.00 o 
  -7   1   3     2906.29     2954.16     45.06 o 
  -6   1   3     4057.40     4151.06     58.88 o 
  -5   1   3     9445.57     9316.86    140.75 o 
  -4   1   3    10342.57     9736.07     91.57 o 
  -3   1   3    19827.81    20156.64    188.43 o 
  -2   1   3     1762.30     1766.85     36.12 o 
  -1   1   3    17871.71    19160.14    725.88 o 
   0   1   3     3568.23     4050.71    113.54 o 
   1   1   3    17326.21    17701.90    326.23 o 
   2   1   3    24674.05    25673.17    473.02 o 
   3   1   3     6298.86     5879.40     68.99 o 
   4   1   3    19807.50    19791.46    186.73 o 
   5   1   3     3390.79     3210.59     38.91 o 
   6   1   3       87.83      101.11     10.83 o 
   7   1   3     3181.46     3231.36     50.67 o 
   8   1   3     4439.32     4471.29     73.40 o 
   9   1   3     3277.33     3250.98     61.53 o 
  10   1   3     4268.61     4459.09    121.44 o 
  -9   2   3      727.42      699.61     29.15 o 
  -8   2   3        5.94       18.27      8.22 o 
  -7   2   3      891.12      849.60     22.65 o 
  -6   2   3     2085.49     2036.24     31.02 o 
  -5   2   3     3697.60     3739.61     46.57 o 
  -4   2   3     5943.39     5722.31     57.67 o 
  -3   2   3     3744.64     3695.75     43.21 o 
  -2   2   3      184.34      210.27      7.51 o 
  -1   2   3     1900.89     1999.30     31.68 o 
   0   2   3     3623.01     3704.11     95.50 o 
   1   2   3     1401.76     1464.76     49.97 o 
   2   2   3      771.46      646.22     14.74 o 
   3   2   3      238.98      213.02      8.74 o 
   4   2   3       55.19       60.07      4.47 o 
   5   2   3        7.29       12.35      3.58 o 
   6   2   3       74.39       69.04      6.58 o 
   7   2   3      298.85      311.99     13.98 o 
   8   2   3      155.16      154.61     17.06 o 
   9   2   3      356.92      344.61     21.11 o 
  10   2   3      338.61      316.01     24.58 o 
  -9   3   3     1432.87     1455.11     42.96 o 
  -8   3   3       81.88       88.04     11.71 o 
  -7   3   3        0.55       -2.10      5.39 o 
  -6   3   3      276.82      258.14     11.39 o 
  -5   3   3     6008.21     6066.66     63.22 o 
  -4   3   3     9424.10     9356.42    102.85 o 
  -3   3   3     7338.45     7047.44     71.58 o 
  -2   3   3     7546.43     7349.54     77.80 o 
  -1   3   3     1519.76     1483.10     27.51 o 
   0   3   3      231.54      237.96      8.77 o 
   1   3   3     9795.98     9611.03    128.72 o 
   2   3   3     4331.84     4103.17     89.57 o 
   3   3   3    25418.76    25086.50    249.65 o 
   4   3   3    34508.27    34185.70    416.96 o 
   5   3   3     9733.21     9203.24    100.64 o 
   6   3   3     1831.19     1834.43     29.43 o 
   7   3   3      157.26      146.88     10.16 o 
   8   3   3     1253.73     1199.47     30.18 o 
   9   3   3     2329.79     2316.26     52.47 o 
  10   3   3     3545.47     3685.82     83.82 o 
  -8   4   3     1088.25     1099.83     38.30 o 
  -7   4   3      147.19      136.24     13.30 o 
  -6   4   3      416.03      444.69     15.35 o 
  -5   4   3     1289.99     1262.88     23.48 o 
  -4   4   3    11461.77    11374.22    113.35 o 
  -3   4   3    11293.30    11119.83    116.54 o 
  -2   4   3     5111.25     4753.90     59.01 o 
  -1   4   3     6811.03     6954.10     75.50 o 
   0   4   3       26.15       67.80     11.11 o 
   1   4   3    12062.29    13454.49    328.96 o 
   2   4   3    10577.92    10553.30    109.45 o 
   3   4   3      173.67      169.93      9.09 o 
   4   4   3     2097.92     1887.36     28.72 o 
   5   4   3     9391.02     9385.03    112.95 o 
   6   4   3      526.05      543.74     19.09 o 
   7   4   3      278.55      277.46     18.15 o 
   8   4   3        1.68        1.05      8.03 o 
   9   4   3       25.77       28.36     12.63 o 
  -8   5   3      146.95      165.74     15.50 o 
  -7   5   3       56.99       49.88     10.19 o 
  -6   5   3      769.51      788.36     22.80 o 
  -5   5   3        7.56        9.52      4.04 o 
  -4   5   3        7.23       18.69      4.03 o 
  -3   5   3     2797.31     2736.75     50.18 o 
  -2   5   3     1329.32     1202.82     21.96 o 
  -1   5   3     4500.45     4556.83     53.84 o 
   0   5   3       84.03      159.09      6.71 o 
   1   5   3     4183.83     4621.12     53.73 o 
   2   5   3     8241.02     8807.45    112.84 o 
   3   5   3     5894.00     6090.66     71.79 o 
   4   5   3     7542.20     7226.40     91.30 o 
   5   5   3     4501.38     4205.84     65.19 o 
   6   5   3     4273.11     4093.39     75.88 o 
   7   5   3       26.77       15.22      8.95 o 
   8   5   3      361.34      358.32     22.69 o 
   9   5   3     1335.16     1437.37     62.31 o 
  -8   6   3     1163.03     1178.30     45.68 o 
  -7   6   3      396.94      384.63     19.99 o 
  -6   6   3      388.97      356.58     15.64 o 
  -5   6   3     1495.39     1541.50     25.35 o 
  -4   6   3     5667.83     5528.41     77.06 o 
  -3   6   3    10281.60    10062.38    120.10 o 
  -2   6   3     9786.57     9358.38    111.11 o 
  -1   6   3     3110.42     3114.62     38.00 o 
   0   6   3      899.32      796.14     15.91 o 
   1   6   3       88.08      138.94      7.23 o 
   2   6   3     5802.86     5944.98     59.96 o 
   3   6   3     3078.37     3125.41     38.53 o 
   4   6   3     7189.83     6834.22     79.41 o 
   5   6   3     2562.11     2405.34     51.18 o 
   6   6   3     3467.10     3244.28     75.50 o 
   7   6   3        0.86        5.76      7.86 o 
   8   6   3        3.96        3.47      8.41 o 
   9   6   3       13.08       13.11     17.96 o 
  -7   7   3        0.09        2.72      9.01 o 
  -6   7   3       61.19       62.56     11.27 o 
  -5   7   3      425.64      451.00     19.52 o 
  -4   7   3      445.88      444.48     18.03 o 
  -3   7   3      775.54      793.02     20.30 o 
  -2   7   3     3311.87     3293.68     45.70 o 
  -1   7   3     2259.40     2215.76     33.68 o 
   0   7   3      675.97      663.02     15.32 o 
   1   7   3      220.75      239.21      9.85 o 
   2   7   3      268.48      291.22      9.39 o 
   3   7   3     3120.33     3110.28     37.06 o 
   4   7   3     4690.79     4634.71     97.83 o 
   5   7   3     4766.70     4464.48     99.18 o 
   6   7   3     4800.67     4560.10     85.72 o 
   7   7   3      517.59      472.48     25.32 o 
   8   7   3        5.80        6.36      9.62 o 
   9   7   3      174.60      183.46     23.72 o 
  -7   8   3     1271.41     1309.22     46.04 o 
  -6   8   3      117.29      112.14     14.50 o 
  -5   8   3     1265.47     1294.18     44.15 o 
  -4   8   3     2064.02     1959.57     42.06 o 
  -3   8   3     6560.36     6708.90    147.20 o 
  -2   8   3    14759.79    14673.22    159.81 o 
  -1   8   3    10485.53    10214.58    114.98 o 
   0   8   3     3139.85     3087.73     47.13 o 
   1   8   3       47.49       84.83      9.61 o 
   2   8   3      833.31      831.73     22.71 o 
   3   8   3       16.90       18.01      5.33 o 
   4   8   3     2486.04     2341.44     58.57 o 
   5   8   3     5479.89     5226.48    108.95 o 
   6   8   3     1673.98     1702.06     56.21 o 
   7   8   3      183.31      180.28     18.49 o 
   8   8   3      349.88      367.16     29.26 o 
  -6   9   3        0.49       -1.04      9.01 o 
  -5   9   3        0.16        7.22      8.94 o 
  -4   9   3      368.31      346.01     26.91 o 
  -3   9   3        1.84       10.49      6.94 o 
  -2   9   3       84.04       77.23      8.29 o 
  -1   9   3      133.57      156.74     11.27 o 
   0   9   3      419.93      451.50     16.29 o 
   1   9   3        5.21        7.56      4.55 o 
   2   9   3        2.06        8.80      4.56 o 
   3   9   3      522.93      495.09     20.16 o 
   4   9   3     1173.93     1103.72     33.21 o 
   5   9   3     1201.14     1104.13     36.51 o 
   6   9   3     1909.36     1919.09     59.40 o 
   7   9   3      144.29      159.49     18.30 o 
   8   9   3      479.91      486.65     33.79 o 
  -5  10   3      425.70      442.90     35.12 o 
  -4  10   3      361.71      374.74     25.78 o 
  -3  10   3     2552.53     2471.92     51.07 o 
  -2  10   3     3393.73     3450.33     57.59 o 
  -1  10   3     6473.98     6523.82     89.91 o 
   0  10   3     7976.25     7536.04     99.56 o 
   1  10   3        6.31       17.57      5.79 o 
   2  10   3      167.48      215.65     17.51 o 
   3  10   3     1556.53     1467.07     36.44 o 
   4  10   3     5666.26     5482.66     99.47 o 
   5  10   3     7565.48     7240.54    126.70 o 
   6  10   3     6175.14     6040.26    129.09 o 
   7  10   3     1912.54     1887.62     62.23 o 
  -4  11   3      173.76      201.54     19.67 o 
  -3  11   3      243.68      232.72     17.46 o 
  -2  11   3       43.78       41.50      8.95 o 
  -1  11   3        0.44        8.37      6.34 o 
   0  11   3      126.34      142.69     11.46 o 
   1  11   3       28.22       14.12      6.45 o 
   2  11   3       97.84      106.60     13.88 o 
   3  11   3       29.44       15.80     12.18 o 
   4  11   3       88.02       64.06     13.84 o 
   5  11   3      221.08      229.64     21.47 o 
   6  11   3      715.32      685.76     39.40 o 
  -3  12   3     1262.25     1287.83     42.95 o 
  -2  12   3     2936.06     3022.79     56.73 o 
  -1  12   3     4511.22     4285.51     70.04 o 
   0  12   3     4112.10     4200.67     74.70 o 
   1  12   3     3878.36     4131.36     75.46 o 
   2  12   3      941.65      834.74     32.97 o 
   3  12   3      265.29      239.55     35.70 o 
   4  12   3      514.03      562.45     86.04 o 
   5  12   3     2500.94     2593.94    142.51 o 
   0  13   3     1027.09     1064.38     33.90 o 
   1  13   3       90.37       64.90     18.15 o 
   2  13   3       16.36       13.24     11.32 o 
   3  13   3        3.32       16.56     12.02 o 
  -3 -12   4      199.80      230.69     34.43 o 
  -2 -12   4      158.44      147.32     33.41 o 
  -1 -12   4       66.71       59.61     30.16 o 
   0 -12   4       24.07       26.31     12.55 o 
   1 -12   4        0.13        2.45      9.44 o 
   2 -12   4       33.32       51.74     28.68 o 
  -5 -11   4     1691.29     1730.16     81.20 o 
  -4 -11   4     2295.50     2366.26     94.50 o 
  -3 -11   4     3616.80     3829.16    126.86 o 
  -2 -11   4     2130.19     2187.38     70.25 o 
  -1 -11   4      925.11      962.51     53.78 o 
   0 -11   4      772.62      727.73     46.94 o 
   1 -11   4      213.36      237.56     19.46 o 
   2 -11   4     2048.46     1915.26     46.31 o 
   3 -11   4     2661.28     2581.14     56.65 o 
  -6 -10   4        7.01        0.48     19.19 o 
  -5 -10   4      497.63      473.46     29.88 o 
  -4 -10   4     1127.18     1256.87     51.79 o 
  -3 -10   4      885.28      941.15     43.30 o 
  -2 -10   4     1379.79     1354.59     51.26 o 
  -1 -10   4      789.97      752.73     45.01 o 
   0 -10   4       45.45       50.17     12.43 o 
   1 -10   4       32.99       18.31      7.71 o 
   2 -10   4       95.66       84.49     11.56 o 
   3 -10   4        6.16       10.16      7.00 o 
   4 -10   4        7.35       12.47      7.80 o 
   5 -10   4        7.04        4.13      9.49 o 
  -7  -9   4      709.05      642.73     49.03 o 
  -6  -9   4       57.70       46.70     14.25 o 
  -5  -9   4     1034.10     1090.06     40.18 o 
  -4  -9   4     5073.41     5062.42     98.55 o 
  -3  -9   4     3849.20     4072.84    103.90 o 
  -2  -9   4     5207.35     5202.46    114.92 o 
  -1  -9   4     4550.02     4172.92    127.29 o 
   0  -9   4     7815.27     7041.17    135.25 o 
   1  -9   4        1.67        5.81      5.92 o 
   2  -9   4     4475.23     4221.77     65.10 o 
   3  -9   4     3846.00     3648.93     59.94 o 
   4  -9   4     4661.14     4661.92     72.95 o 
   5  -9   4     3018.22     3070.35     84.61 o 
   6  -9   4     1936.32     2096.61    101.75 o 
  -7  -8   4     1191.47     1181.13     42.13 o 
  -6  -8   4      409.65      416.91     26.92 o 
  -5  -8   4       97.60      103.16     15.26 o 
  -4  -8   4     3076.86     3106.63     68.42 o 
  -3  -8   4     5425.79     5561.30    100.22 o 
  -2  -8   4     3445.70     3480.53     83.36 o 
  -1  -8   4     1416.46     1449.18     49.18 o 
   0  -8   4     2028.60     1972.11     45.52 o 
   1  -8   4       15.89       12.20      6.08 o 
   2  -8   4      402.27      378.84     18.86 o 
   3  -8   4      480.05      466.17     17.51 o 
   4  -8   4     1390.96     1386.90     31.96 o 
   5  -8   4      547.23      534.18     30.90 o 
   6  -8   4       64.60       83.37     11.64 o 
   7  -8   4       21.42       36.96     30.16 o 
  -8  -7   4     1502.53     1515.67     56.50 o 
  -7  -7   4      546.09      558.31     29.59 o 
  -6  -7   4      276.73      307.42     26.36 o 
  -5  -7   4      184.89      171.62     20.23 o 
  -4  -7   4     1072.86     1106.32     35.49 o 
  -3  -7   4     5570.36     5633.47    122.35 o 
  -2  -7   4     2439.75     2515.53     79.25 o 
  -1  -7   4     1153.54     1128.82     34.76 o 
   0  -7   4     6064.59     5601.94     92.77 o 
   1  -7   4        3.01        8.29      5.37 o 
   2  -7   4       21.30       22.56      5.82 o 
   3  -7   4     3754.36     3657.50     55.85 o 
   4  -7   4     8903.23     8644.98    111.52 o 
   5  -7   4     5168.39     5063.16     70.88 o 
   6  -7   4     5635.55     5643.21     79.59 o 
   7  -7   4     2276.28     2255.42     45.79 o 
  -8  -6   4     4481.31     4390.72     91.28 o 
  -7  -6   4     3198.07     3131.23     70.42 o 
  -6  -6   4     1721.84     1747.04     64.02 o 
  -5  -6   4       61.88       56.39     11.02 o 
  -4  -6   4     1081.08     1066.28     33.44 o 
  -3  -6   4     4442.53     4581.14    102.34 o 
  -2  -6   4     4954.19     5230.30     99.36 o 
  -1  -6   4     4634.83     4571.91     81.96 o 
   0  -6   4     3623.26     3507.90     54.23 o 
   1  -6   4     1263.82     1326.83     33.93 o 
   2  -6   4       25.32       22.72      5.02 o 
   3  -6   4      952.49      929.34     18.44 o 
   4  -6   4      747.33      759.54     17.49 o 
   5  -6   4     6357.50     6236.68     82.79 o 
   6  -6   4     3003.88     3014.67     49.28 o 
   7  -6   4     1684.11     1750.21     36.37 o 
   8  -6   4      177.14      168.41     23.12 o 
  -9  -5   4      187.40      189.42     24.39 o 
  -8  -5   4      131.28      128.69     16.74 o 
  -7  -5   4      333.77      322.10     21.68 o 
  -6  -5   4       65.10       60.37     11.25 o 
  -5  -5   4        7.03       10.53      9.56 o 
  -4  -5   4       65.13       78.52     11.11 o 
  -3  -5   4     5270.85     5870.38     97.74 o 
  -2  -5   4     5825.75     6569.21     96.44 o 
  -1  -5   4      905.91      904.80     23.17 o 
   0  -5   4     2099.57     2054.09     42.46 o 
   1  -5   4     5079.87     5066.67     71.24 o 
   2  -5   4     1341.77     1393.28     27.78 o 
   3  -5   4     2695.98     2586.92     36.07 o 
   4  -5   4     2441.26     2434.13     35.96 o 
   5  -5   4     4124.79     3949.03     56.97 o 
   6  -5   4     4558.41     4628.27     68.14 o 
   7  -5   4     1876.95     1963.75     51.99 o 
   8  -5   4      956.79      993.14     29.93 o 
  -9  -4   4     2592.63     2563.07     52.25 o 
  -8  -4   4     3198.21     3215.70     59.49 o 
  -7  -4   4     5375.71     5302.97     83.38 o 
  -6  -4   4     3967.39     3823.27     63.08 o 
  -5  -4   4      542.24      503.61     21.24 o 
  -4  -4   4       40.37       52.54      6.44 o 
  -3  -4   4     8322.99     9558.00    125.29 o 
  -2  -4   4    30867.14    34942.03    413.99 o 
  -1  -4   4    27588.59    29951.74    395.47 o 
   0  -4   4    27338.05    29247.15    347.31 o 
   1  -4   4     9964.86     9920.58    113.01 o 
   2  -4   4     1186.58     1187.47     19.34 o 
   3  -4   4      152.64      133.74      6.87 o 
   4  -4   4     3840.54     3829.52     52.60 o 
   5  -4   4     7219.40     7216.95     90.90 o 
   6  -4   4     7748.51     7717.33    106.82 o 
   7  -4   4     1810.40     1724.41     34.51 o 
   8  -4   4       16.02        7.37      6.94 o 
   9  -4   4      324.43      330.78     22.27 o 
  -9  -3   4      511.93      473.73     22.62 o 
  -8  -3   4       24.85       25.38      8.78 o 
  -7  -3   4      161.86      177.20     13.56 o 
  -6  -3   4      459.65      461.76     18.32 o 
  -5  -3   4        0.17        1.44      5.27 o 
  -4  -3   4       41.60       41.76      8.30 o 
  -3  -3   4       13.36       18.92      5.31 o 
  -2  -3   4      339.21      374.24     12.34 o 
  -1  -3   4     1677.36     1859.45     32.35 o 
   0  -3   4      527.63      498.28     12.00 o 
   1  -3   4      757.95      787.76     14.72 o 
   2  -3   4     1549.26     1635.95     23.16 o 
   3  -3   4        5.00        4.43      3.55 o 
   4  -3   4       57.49       69.84      5.61 o 
   5  -3   4      972.31      948.73     19.42 o 
   6  -3   4     4906.39     4901.48     62.74 o 
   7  -3   4     1823.53     1868.78     40.63 o 
   8  -3   4      583.92      601.69     22.79 o 
   9  -3   4      996.80      947.04     33.81 o 
  -9  -2   4      814.35      775.34     34.29 o 
  -8  -2   4     4145.89     4059.51     71.08 o 
  -7  -2   4     3816.47     3621.31     63.16 o 
  -6  -2   4     5473.32     5371.54     82.00 o 
  -5  -2   4     3180.68     3064.21    100.67 o 
  -4  -2   4     1074.84     1144.03     41.31 o 
  -3  -2   4     6171.37     6815.01     92.48 o 
  -2  -2   4    11888.86    13225.11    154.82 o 
  -1  -2   4     8215.05     8847.27    232.55 o 
   0  -2   4    26777.44    28541.30    603.09 o 
   1  -2   4    29687.88    30276.37    393.10 o 
   2  -2   4    37381.84    40226.21    451.88 o 
   3  -2   4     4583.20     4795.93     54.85 o 
   4  -2   4      156.52      242.35      8.65 o 
   5  -2   4     1881.74     1862.93     28.85 o 
   6  -2   4     5677.30     5585.91     68.79 o 
   7  -2   4     4925.68     4866.14     70.76 o 
   8  -2   4     1480.73     1537.41     36.73 o 
   9  -2   4     1813.98     1860.55     43.67 o 
  -9  -1   4      321.68      337.01     27.17 o 
  -8  -1   4      715.44      741.35     25.95 o 
  -7  -1   4     1197.58     1189.58     31.11 o 
  -6  -1   4       65.99       78.45      8.41 o 
  -5  -1   4      904.06      924.88     19.29 o 
  -4  -1   4     6086.40     6286.43     72.74 o 
  -3  -1   4       30.69       18.10      4.30 o 
  -2  -1   4      337.38      348.58     15.11 o 
  -1  -1   4      177.02      203.42     17.74 o 
   0  -1   4        0.49       -3.19      3.19 o 
   1  -1   4       86.15       75.04      7.95 o 
   2  -1   4      851.88      895.54     16.97 o 
   3  -1   4      211.05      218.39      7.10 o 
   4  -1   4      255.94      243.57      7.17 o 
   5  -1   4     1133.84     1093.94     17.50 o 
   6  -1   4     1900.51     1878.02     28.13 o 
   7  -1   4      482.03      453.01     16.12 o 
   8  -1   4      961.34      913.13     27.10 o 
   9  -1   4      547.46      569.47     23.77 o 
  -9   0   4      308.23      294.78     19.14 o 
  -8   0   4     3219.28     3107.44     53.32 o 
  -7   0   4     8022.91     8033.30    104.95 o 
  -6   0   4     2688.90     2634.03     39.73 o 
  -5   0   4     7054.96     7015.14     88.35 o 
  -4   0   4    55619.88    58989.13    542.77 o 
  -3   0   4      103.45       85.96      6.63 o 
  -2   0   4    11752.76    12991.29    184.24 o 
  -1   0   4    17886.44    18456.00    532.95 o 
   0   0   4    23065.27    22161.39    556.01 o 
   1   0   4    10049.75    10448.48    283.25 o 
   2   0   4    13128.07    13486.57    205.74 o 
   3   0   4     1583.48     1750.89     42.73 o 
   4   0   4      794.87      889.14     20.55 o 
   5   0   4     9796.11    10219.11     96.89 o 
   6   0   4    11029.03    10935.58    105.26 o 
   7   0   4     4290.84     4241.85     56.80 o 
   8   0   4     5031.46     5172.58     92.25 o 
   9   0   4     4522.92     4544.14     87.51 o 
  10   0   4      529.60      500.87     57.36 o 
  -9   1   4       17.33       23.59     13.91 o 
  -8   1   4     1385.26     1394.13     35.86 o 
  -7   1   4     3648.11     3488.15     67.28 o 
  -6   1   4     1078.73     1055.85     22.39 o 
  -5   1   4     3855.35     3831.85     51.88 o 
  -4   1   4     3909.01     3977.38     45.08 o 
  -3   1   4      489.65      514.71     10.21 o 
  -2   1   4     3416.08     3336.76     41.68 o 
  -1   1   4     1382.11     1405.54     34.66 o 
   0   1   4     2436.22     2480.10     68.89 o 
   1   1   4     2655.18     2852.70     60.69 o 
   2   1   4      118.19      112.11      7.51 o 
   3   1   4      430.81      436.17      9.85 o 
   4   1   4        1.23       -2.26      2.73 o 
   5   1   4       76.92       79.14      5.26 o 
   6   1   4       15.72       14.34      4.71 o 
   7   1   4      242.20      214.38     12.29 o 
   8   1   4       55.22       65.48      9.79 o 
   9   1   4       65.75       70.10     12.88 o 
  10   1   4        5.53       17.31     12.43 o 
  -9   2   4       15.16       15.72      9.99 o 
  -8   2   4      888.38      886.07     30.81 o 
  -7   2   4     1967.42     1859.82     36.61 o 
  -6   2   4     2387.33     2356.77     57.27 o 
  -5   2   4     4099.82     3935.41     44.35 o 
  -4   2   4     1701.01     1619.17     23.09 o 
  -3   2   4      452.86      399.03     10.97 o 
  -2   2   4       92.94      118.53      4.96 o 
  -1   2   4    43754.88    44560.19    574.21 o 
   0   2   4     6677.18     6613.19    127.94 o 
   1   2   4    11338.76    11003.58    145.22 o 
   2   2   4    17708.85    17252.75    200.92 o 
   3   2   4    11268.62    10995.72    113.13 o 
   4   2   4     2382.74     2194.28     27.63 o 
   5   2   4      171.57      207.84      7.91 o 
   6   2   4     7788.15     7602.92     94.75 o 
   7   2   4     7035.67     6814.25    111.91 o 
   8   2   4     3810.39     3763.99     58.68 o 
   9   2   4     4045.45     4084.25     71.05 o 
  10   2   4     1612.15     1684.67     64.60 o 
  -9   3   4       11.30       11.12      9.28 o 
  -8   3   4      542.15      477.41     21.25 o 
  -7   3   4     2466.22     2502.52     53.57 o 
  -6   3   4     4224.69     4292.89     61.16 o 
  -5   3   4     4355.22     4417.13     48.99 o 
  -4   3   4     6277.83     6061.63     61.53 o 
  -3   3   4      522.64      471.07     10.52 o 
  -2   3   4      735.83      759.58     12.10 o 
  -1   3   4      756.80      880.68     16.78 o 
   0   3   4     3597.91     3628.97     48.76 o 
   1   3   4     1784.16     1778.47     31.08 o 
   2   3   4    10195.96    10194.12    123.37 o 
   3   3   4     5367.91     5715.88     63.57 o 
   4   3   4       40.83       35.14      4.47 o 
   5   3   4      456.05      474.68     11.86 o 
   6   3   4       10.45        5.12      4.62 o 
   7   3   4      151.37      162.09     10.46 o 
   8   3   4       11.81       18.22      6.36 o 
   9   3   4      245.46      241.19     15.56 o 
  10   3   4      269.62      226.38     25.69 o 
  -8   4   4       63.69       43.92     10.64 o 
  -7   4   4      267.71      239.90     21.54 o 
  -6   4   4     1471.75     1531.90     39.10 o 
  -5   4   4     5661.77     5733.40     68.73 o 
  -4   4   4     5722.81     5779.47     62.86 o 
  -3   4   4     1030.96     1077.88     16.89 o 
  -2   4   4       30.33       23.10      3.93 o 
  -1   4   4     1149.76     1241.48     26.35 o 
   0   4   4    20156.10    21809.94    625.64 o 
   1   4   4    21866.70    22798.76    227.89 o 
   2   4   4    11275.25    11394.99    126.72 o 
   3   4   4    10526.11    10451.69    102.88 o 
   4   4   4    11299.89    11473.34    121.87 o 
   5   4   4     2105.93     2100.55     40.07 o 
   6   4   4     1392.31     1315.32     30.64 o 
   7   4   4     3031.88     2989.28     54.52 o 
   8   4   4     3289.19     3247.39     72.17 o 
   9   4   4     3533.79     3616.89    138.83 o 
  -8   5   4       45.96       66.59     11.63 o 
  -7   5   4     2541.43     2636.34     50.40 o 
  -6   5   4     2431.31     2432.88     45.54 o 
  -5   5   4     4040.57     3888.32     55.58 o 
  -4   5   4    11780.39    11357.41    122.45 o 
  -3   5   4     4457.47     4286.35     60.14 o 
  -2   5   4     1104.31     1146.87     20.28 o 
  -1   5   4     1426.54     1585.07     22.34 o 
   0   5   4     8557.96     8886.91     95.17 o 
   1   5   4    11635.21    12049.76    125.82 o 
   2   5   4     9372.20     9713.81    103.24 o 
   3   5   4     2247.76     2076.08     27.88 o 
   4   5   4     1646.19     1457.07     47.51 o 
   5   5   4      385.83      310.13     17.51 o 
   6   5   4      298.65      279.57     14.92 o 
   7   5   4      644.55      666.58     26.86 o 
   8   5   4      409.26      436.77     24.47 o 
   9   5   4      340.63      318.71     23.36 o 
  -8   6   4       10.59       18.02      9.36 o 
  -7   6   4       43.63       37.01      8.38 o 
  -6   6   4       17.48       23.87      6.54 o 
  -5   6   4      977.66      998.59     24.00 o 
  -4   6   4     1055.22     1022.24     28.29 o 
  -3   6   4     1166.32     1126.08     23.30 o 
  -2   6   4     1164.30     1132.08     22.47 o 
  -1   6   4       89.84      127.90      6.79 o 
   0   6   4        1.51       15.01      3.70 o 
   1   6   4     4517.29     4629.44     51.83 o 
   2   6   4     5681.15     5773.79     66.82 o 
   3   6   4     4741.88     4639.78     52.86 o 
   4   6   4     4450.39     4258.55     54.28 o 
   5   6   4     4645.44     4370.59     68.48 o 
   6   6   4       50.06       46.06     10.54 o 
   7   6   4      459.60      477.88     24.08 o 
   8   6   4     2066.69     2129.07     54.94 o 
   9   6   4     2787.25     2832.33     80.79 o 
  -7   7   4     1425.57     1418.14     67.90 o 
  -6   7   4     1395.21     1485.26     42.44 o 
  -5   7   4     4574.82     4695.64     76.60 o 
  -4   7   4     7609.76     7664.95    109.32 o 
  -3   7   4    10926.04    11017.11    145.56 o 
  -2   7   4     5107.63     5221.66     69.75 o 
  -1   7   4      196.45      220.56      9.86 o 
   0   7   4      816.89      894.29     18.36 o 
   1   7   4     4465.70     4684.15     53.89 o 
   2   7   4    15113.18    15170.33    139.93 o 
   3   7   4     5958.84     5921.61     61.95 o 
   4   7   4     6269.84     6132.48     74.15 o 
   5   7   4     9110.50     8486.07    155.97 o 
   6   7   4      255.32      235.57     22.36 o 
   7   7   4        8.87       10.85      8.90 o 
   8   7   4     1158.04     1086.61     42.76 o 
   9   7   4     1039.25     1004.39     45.26 o 
  -7   8   4       72.97       57.28     13.53 o 
  -6   8   4       65.04       49.41     11.38 o 
  -5   8   4        6.12        8.29      6.81 o 
  -4   8   4       22.74       21.00      7.02 o 
  -3   8   4      373.05      387.80     19.33 o 
  -2   8   4       38.22       55.59      7.98 o 
  -1   8   4       63.03       63.94      7.31 o 
   0   8   4       53.54       51.55      6.62 o 
   1   8   4       16.26       16.28      4.02 o 
   2   8   4      359.51      387.35     11.53 o 
   3   8   4     1625.48     1574.32     26.96 o 
   4   8   4     2866.67     2851.78     53.21 o 
   5   8   4     1187.46     1099.57     34.93 o 
   6   8   4      116.06      137.44     19.46 o 
   7   8   4       38.06       27.05     13.74 o 
   8   8   4      936.51      926.43     60.68 o 
  -6   9   4      649.26      687.49     31.34 o 
  -5   9   4     5073.06     5045.53     85.34 o 
  -4   9   4     6435.90     6502.18    100.53 o 
  -3   9   4     5765.97     5653.50     88.29 o 
  -2   9   4     8991.58     8884.67    124.28 o 
  -1   9   4     8055.62     7852.95    101.94 o 
   0   9   4       94.46       95.50      9.05 o 
   1   9   4     7083.86     7136.27     85.91 o 
   2   9   4     5782.85     5815.23     63.48 o 
   3   9   4     2102.65     2191.23     44.69 o 
   4   9   4     3331.74     3207.30     59.39 o 
   5   9   4     2283.04     2258.17     68.92 o 
   6   9   4     1553.95     1498.81     51.65 o 
   7   9   4        1.80        7.92      9.95 o 
   8   9   4      717.45      721.31     39.20 o 
  -5  10   4       78.51       76.28     15.66 o 
  -4  10   4     1184.72     1189.75     39.68 o 
  -3  10   4       10.21       18.59      7.32 o 
  -2  10   4      127.67      138.34     13.27 o 
  -1  10   4        2.46        2.64      5.79 o 
   0  10   4       16.83       21.61      5.88 o 
   1  10   4        0.78       -4.25      4.42 o 
   2  10   4       17.71       14.64      6.01 o 
   3  10   4      303.76      352.88     18.85 o 
   4  10   4      122.87      103.65     14.42 o 
   5  10   4       97.08      100.85     15.56 o 
   6  10   4      392.97      407.11     26.21 o 
   7  10   4      276.01      240.18     25.62 o 
  -4  11   4     1290.93     1350.62     38.73 o 
  -3  11   4     2643.62     2715.26     56.81 o 
  -2  11   4     2471.97     2692.59     54.87 o 
  -1  11   4     2956.41     3069.84     58.75 o 
   0  11   4      924.59      957.64     26.44 o 
   1  11   4        7.24       21.15      6.85 o 
   2  11   4     2738.94     2628.34     60.01 o 
   3  11   4     1897.57     1821.48     58.51 o 
   4  11   4     4473.37     4555.78     89.61 o 
   5  11   4     6259.43     6369.72    117.10 o 
   6  11   4     1733.30     1759.81     60.69 o 
  -3  12   4      550.18      597.13     30.97 o 
  -2  12   4      321.92      316.15     20.24 o 
  -1  12   4      252.26      265.90     16.86 o 
   0  12   4      319.01      336.48     19.56 o 
   1  12   4       55.60       49.36     11.53 o 
   2  12   4      194.25      186.77     18.17 o 
   3  12   4       87.14       58.53     12.93 o 
   4  12   4        8.00        2.51     16.40 o 
   5  12   4       69.75       72.92     23.49 o 
   0  13   4      490.11      455.44     23.60 o 
   1  13   4        3.87       23.37     12.36 o 
   2  13   4      824.15      797.20     39.18 o 
   3  13   4     3027.86     3117.61     99.54 o 
  -2 -12   5       14.22       17.16     18.06 o 
  -1 -12   5        7.24       19.04     17.51 o 
   0 -12   5     2531.78     2542.69     75.41 o 
   1 -12   5     2245.36     2141.54     82.03 o 
  -4 -11   5     1012.92     1065.51     75.84 o 
  -3 -11   5      112.88      129.94     43.17 o 
  -2 -11   5       59.18       43.92     15.62 o 
  -1 -11   5       27.36       27.17     16.40 o 
   0 -11   5      288.98      316.21     54.11 o 
   1 -11   5       18.60       36.99     10.44 o 
   2 -11   5       71.44       58.55     11.71 o 
   3 -11   5        0.09        3.23      9.01 o 
  -6 -10   5     2796.37     2707.48    112.90 o 
  -5 -10   5     2789.86     2773.91    144.42 o 
  -4 -10   5     6676.26     6828.50    150.38 o 
  -3 -10   5     4541.78     4465.73    109.73 o 
  -2 -10   5     1430.48     1380.10     52.40 o 
  -1 -10   5       25.86       19.47     13.22 o 
   0 -10   5       77.85       73.67     14.24 o 
   1 -10   5     3019.33     2838.32     78.16 o 
   2 -10   5     6860.93     6856.12    109.70 o 
   3 -10   5     3432.93     3411.09     65.72 o 
   4 -10   5     2619.11     2679.47     52.29 o 
   5 -10   5     2012.00     2006.43    113.54 o 
  -7  -9   5      192.77      155.11     30.75 o 
  -6  -9   5      733.52      754.20     42.39 o 
  -5  -9   5     2569.57     2578.64     65.70 o 
  -4  -9   5     4843.67     4836.99     96.55 o 
  -3  -9   5     2031.79     1945.83     81.54 o 
  -2  -9   5     1463.85     1402.18     73.08 o 
  -1  -9   5      714.62      685.49     59.13 o 
   0  -9   5      200.39      216.33     19.29 o 
   1  -9   5     1270.57     1222.29     36.60 o 
   2  -9   5      532.86      518.67     21.06 o 
   3  -9   5      835.96      842.25     24.86 o 
   4  -9   5      282.56      286.25     16.48 o 
   5  -9   5       89.25       98.65     12.45 o 
   6  -9   5        0.42       11.14     11.61 o 
  -7  -8   5      447.67      451.37     33.09 o 
  -6  -8   5       26.00        9.81     10.18 o 
  -5  -8   5     1101.93     1075.58     52.96 o 
  -4  -8   5     2025.21     2201.37     67.90 o 
  -3  -8   5     3181.20     3393.07     71.27 o 
  -2  -8   5      609.17      629.35     31.12 o 
  -1  -8   5      253.89      286.37     27.43 o 
   0  -8   5      186.61      230.19     16.20 o 
   1  -8   5        5.05        6.10      6.12 o 
   2  -8   5     6143.49     5858.87     81.15 o 
   3  -8   5     7256.81     6848.77     93.27 o 
   4  -8   5     2558.29     2564.72     46.96 o 
   5  -8   5     1591.44     1584.03     38.90 o 
   6  -8   5      907.92      880.25     36.22 o 
  -8  -7   5      498.15      548.55     36.35 o 
  -7  -7   5        3.50        5.85     10.04 o 
  -6  -7   5      268.57      260.33     25.19 o 
  -5  -7   5     3588.81     3542.56    102.63 o 
  -4  -7   5     6153.34     6362.96    112.31 o 
  -3  -7   5     4058.63     4050.24     99.19 o 
  -2  -7   5     2487.80     2596.10     55.66 o 
  -1  -7   5     1569.75     1591.65     43.63 o 
   0  -7   5      330.46      306.82     16.70 o 
   1  -7   5        5.50        1.14      4.90 o 
   2  -7   5     8313.44     8065.62    102.50 o 
   3  -7   5     4834.28     4640.29     67.02 o 
   4  -7   5     2873.91     2774.77     47.61 o 
   5  -7   5      992.79      939.05     23.45 o 
   6  -7   5      757.50      796.96     22.22 o 
   7  -7   5       38.44       46.36      8.24 o 
  -8  -6   5       38.97       18.78     10.99 o 
  -7  -6   5        5.98       -8.41      8.55 o 
  -6  -6   5       31.30       31.10     12.21 o 
  -5  -6   5      273.95      245.89     19.40 o 
  -4  -6   5      118.59      110.66     16.17 o 
  -3  -6   5     1913.14     1925.18     63.29 o 
  -2  -6   5     1178.51     1217.74     33.29 o 
  -1  -6   5      162.05      204.92     12.42 o 
   0  -6   5      588.41      592.27     20.39 o 
   1  -6   5      205.72      183.54     10.93 o 
   2  -6   5     3840.03     3815.77     54.89 o 
   3  -6   5     5812.84     5590.02     67.90 o 
   4  -6   5     8075.68     7826.43     91.83 o 
   5  -6   5     6134.64     6040.96     85.89 o 
   6  -6   5     2668.70     2642.14     45.48 o 
   7  -6   5      450.37      482.27     18.82 o 
   8  -6   5       73.57       69.84     12.47 o 
  -8  -5   5     3572.56     3556.75     99.10 o 
  -7  -5   5      913.32      963.98     34.85 o 
  -6  -5   5      289.68      326.20     20.90 o 
  -5  -5   5      864.84      918.03     32.09 o 
  -4  -5   5     9116.23     9597.31    150.82 o 
  -3  -5   5    19615.10    21393.06    301.14 o 
  -2  -5   5     8758.92     9298.92    122.65 o 
  -1  -5   5     2518.23     2501.71     45.94 o 
   0  -5   5     5311.71     5527.73     87.20 o 
   1  -5   5      741.33      841.13     16.90 o 
   2  -5   5     4889.62     4897.63     63.32 o 
   3  -5   5     5332.46     5384.43     64.66 o 
   4  -5   5     1307.30     1344.49     24.39 o 
   5  -5   5      566.04      555.39     16.62 o 
   6  -5   5      626.39      656.12     19.27 o 
   7  -5   5     2091.97     2169.28     40.94 o 
   8  -5   5      226.62      211.52     21.01 o 
  -9  -4   5       54.32       41.25     12.25 o 
  -8  -4   5      645.64      590.94     27.48 o 
  -7  -4   5       14.78       10.11      7.80 o 
  -6  -4   5      557.35      528.80     21.42 o 
  -5  -4   5        1.96        8.56      5.67 o 
  -4  -4   5       44.98       43.25      7.71 o 
  -3  -4   5     1527.86     1818.64     34.24 o 
  -2  -4   5     1740.10     2029.05     30.86 o 
  -1  -4   5     2633.12     2941.22     43.42 o 
   0  -4   5     1241.98     1284.98     21.16 o 
   1  -4   5       40.41       52.40      4.95 o 
   2  -4   5     1569.89     1568.64     25.82 o 
   3  -4   5     3105.68     3065.56     40.26 o 
   4  -4   5     2759.17     2717.18     38.16 o 
   5  -4   5     2973.90     2988.45     49.84 o 
   6  -4   5     1564.72     1592.49     31.14 o 
   7  -4   5       61.17       53.40      9.90 o 
   8  -4   5      841.65      845.85     25.26 o 
   9  -4   5      378.67      373.33     29.70 o 
  -9  -3   5     2669.99     2537.94     54.13 o 
  -8  -3   5     2556.54     2473.08     51.31 o 
  -7  -3   5     1566.56     1423.14     35.06 o 
  -6  -3   5      124.07      150.70     14.95 o 
  -5  -3   5      542.17      553.74     24.59 o 
  -4  -3   5     6031.37     6343.19    118.90 o 
  -3  -3   5    10868.90    11330.82    179.72 o 
  -2  -3   5    28861.49    32231.58    506.84 o 
  -1  -3   5     5031.43     5058.97    108.51 o 
   0  -3   5     2041.36     2220.36     34.07 o 
   1  -3   5     9868.16    11378.02    127.28 o 
   2  -3   5     4770.88     4918.92     60.83 o 
   3  -3   5     4152.27     4014.56     48.58 o 
   4  -3   5    10113.42    10332.54    111.99 o 
   5  -3   5    11389.36    11191.39    122.40 o 
   6  -3   5     6187.57     6335.60     77.28 o 
   7  -3   5      386.23      378.99     16.13 o 
   8  -3   5       30.88       20.18      6.62 o 
   9  -3   5       18.73       14.39     10.05 o 
  -9  -2   5      777.41      763.49     31.94 o 
  -8  -2   5     1325.96     1368.63     39.34 o 
  -7  -2   5      522.39      537.38     21.28 o 
  -6  -2   5        2.12        9.98      7.16 o 
  -5  -2   5        1.80        1.58      4.89 o 
  -4  -2   5      675.67      783.44     19.29 o 
  -3  -2   5        0.43        7.67      4.13 o 
  -2  -2   5       53.82       46.03      6.16 o 
  -1  -2   5      175.18      199.75      9.22 o 
   0  -2   5      120.29      113.98      7.51 o 
   1  -2   5      935.66      947.93     18.63 o 
   2  -2   5      173.09      180.47      7.01 o 
   3  -2   5      209.15      216.32      7.03 o 
   4  -2   5      924.30      882.66     16.77 o 
   5  -2   5     4312.40     4340.82     54.35 o 
   6  -2   5     1514.63     1463.67     26.35 o 
   7  -2   5     1584.15     1551.05     31.74 o 
   8  -2   5      156.26      148.71     11.80 o 
   9  -2   5       20.53        7.17      8.57 o 
  -9  -1   5     2601.66     2464.92     60.56 o 
  -8  -1   5     2901.76     2870.77     56.70 o 
  -7  -1   5     4911.35     5070.72     81.35 o 
  -6  -1   5     1916.01     2025.64     37.17 o 
  -5  -1   5      128.04      147.13      9.83 o 
  -4  -1   5    11456.32    12891.80    161.59 o 
  -3  -1   5    25589.13    27883.88    308.18 o 
  -2  -1   5    13210.21    13951.94    155.50 o 
  -1  -1   5    22654.35    23353.18    434.14 o 
   0  -1   5    49579.80    50959.34   1199.63 o 
   1  -1   5     4339.68     4356.84     72.62 o 
   2  -1   5        0.29       -2.94      2.94 o 
   3  -1   5      321.39      291.58     18.64 o 
   4  -1   5    10034.52     9876.75     92.43 o 
   5  -1   5     7689.30     7209.20     71.53 o 
   6  -1   5    10544.47    10504.18    115.84 o 
   7  -1   5     5967.29     6157.67     82.68 o 
   8  -1   5     1717.31     1775.64     39.57 o 
   9  -1   5       37.81       43.95     10.16 o 
  -9   0   5     1084.88     1171.22     49.11 o 
  -8   0   5     2751.29     2707.39     63.38 o 
  -7   0   5     1000.99     1052.88     26.29 o 
  -6   0   5     1673.60     1624.80     29.24 o 
  -5   0   5       20.26       16.85      4.87 o 
  -4   0   5      486.47      521.51     10.48 o 
  -3   0   5      942.61     1017.35     18.15 o 
  -2   0   5     4277.61     4359.00     69.99 o 
  -1   0   5     2566.55     2412.39     81.01 o 
   0   0   5      576.39      573.72     17.75 o 
   1   0   5      577.71      647.73     26.17 o 
   2   0   5        9.53       -3.30      4.40 o 
   3   0   5       83.53       81.73      5.66 o 
   4   0   5      113.99      140.00      5.63 o 
   5   0   5        0.85        6.55      3.14 o 
   6   0   5      540.92      572.00     14.57 o 
   7   0   5      101.53      107.69      8.78 o 
   8   0   5      280.67      286.38     18.77 o 
   9   0   5       18.73       19.18      9.95 o 
  -9   1   5     1474.10     1515.32     43.97 o 
  -8   1   5     2528.87     2527.84     51.78 o 
  -7   1   5     4244.99     4154.07     63.14 o 
  -6   1   5     1073.73     1010.49     30.41 o 
  -5   1   5     2998.78     2988.54     40.88 o 
  -4   1   5      528.10      522.43     10.61 o 
  -3   1   5      297.26      439.71      9.27 o 
  -2   1   5     9113.94     9159.39    111.23 o 
  -1   1   5     6949.44     6552.11    109.35 o 
   0   1   5    16493.36    16982.82    315.54 o 
   1   1   5     8732.45     9316.28    155.77 o 
   2   1   5     4344.08     4253.72     62.30 o 
   3   1   5     1801.42     1804.60     26.50 o 
   4   1   5     1443.47     1317.94     19.25 o 
   5   1   5    12260.85    12240.58    121.26 o 
   6   1   5    18110.91    18001.92    187.54 o 
   7   1   5     5844.73     5727.54     77.69 o 
   8   1   5     4100.13     4160.07     63.60 o 
   9   1   5     1390.69     1435.70     41.17 o 
  10   1   5      160.30      146.19     19.64 o 
  -9   2   5     1231.24     1141.61     37.86 o 
  -8   2   5     3054.63     2921.25     72.01 o 
  -7   2   5     3819.95     3833.11     59.95 o 
  -6   2   5     2522.84     2543.98     39.35 o 
  -5   2   5     1021.11     1048.02     20.94 o 
  -4   2   5       24.02       25.09      3.61 o 
  -3   2   5      244.48      226.12      7.98 o 
  -2   2   5     9679.12     9893.90    102.51 o 
  -1   2   5     1304.25     1287.31     21.47 o 
   0   2   5      468.20      471.56     10.55 o 
   1   2   5     5377.65     5398.99    102.47 o 
   2   2   5      303.33      288.53      9.38 o 
   3   2   5      136.62      156.43      7.31 o 
   4   2   5       85.81       59.70      4.49 o 
   5   2   5     1425.67     1418.84     23.59 o 
   6   2   5      343.10      313.89     11.64 o 
   7   2   5       65.36       70.05      8.84 o 
   8   2   5      168.14      151.03     11.71 o 
   9   2   5       33.31       28.99     12.78 o 
  10   2   5       29.11       16.98     14.16 o 
  -8   3   5      434.11      464.24     21.25 o 
  -7   3   5     3045.11     2952.55     67.42 o 
  -6   3   5     1552.14     1597.29     28.55 o 
  -5   3   5      792.47      773.84     16.04 o 
  -4   3   5      515.41      489.07     11.07 o 
  -3   3   5     1423.47     1361.79     19.59 o 
  -2   3   5     7046.28     7119.30     71.32 o 
  -1   3   5     7873.58     7688.92    118.26 o 
   0   3   5     3738.18     3603.63     51.26 o 
   1   3   5    31209.78    32081.28    367.55 o 
   2   3   5    26284.54    26745.54    422.89 o 
   3   3   5      503.74      534.46     13.29 o 
   4   3   5       17.78        6.56      3.50 o 
   5   3   5     6509.45     6458.41     79.88 o 
   6   3   5     9562.70     9213.84    111.42 o 
   7   3   5     6185.96     6024.75     80.23 o 
   8   3   5     4146.04     4076.38     72.79 o 
   9   3   5     2520.16     2528.26     49.89 o 
  10   3   5      380.50      350.93     35.28 o 
  -8   4   5     2232.03     2329.97     54.12 o 
  -7   4   5     3720.86     3761.12     83.39 o 
  -6   4   5     5095.05     5044.23     69.74 o 
  -5   4   5     3743.64     3647.33     52.47 o 
  -4   4   5     2427.69     2312.48     30.76 o 
  -3   4   5       67.12       82.68      5.49 o 
  -2   4   5     7945.57     8123.45     87.73 o 
  -1   4   5    11623.82    11673.58    130.73 o 
   0   4   5    17845.82    18004.08    196.55 o 
   1   4   5     6460.20     6521.26     70.77 o 
   2   4   5     3578.32     3527.55     45.78 o 
   3   4   5     5646.25     6171.65     73.93 o 
   4   4   5     1078.03     1130.39     21.31 o 
   5   4   5       73.57       94.74      8.04 o 
   6   4   5     1700.24     1655.71     35.40 o 
   7   4   5      800.13      748.70     24.03 o 
   8   4   5        6.67       -2.58      6.63 o 
   9   4   5     1038.90     1036.85     43.79 o 
  -8   5   5      386.54      411.23     22.11 o 
  -7   5   5        1.59       21.08      8.29 o 
  -6   5   5        7.75        9.78      5.52 o 
  -5   5   5      260.89      248.51     11.38 o 
  -4   5   5        1.34        0.03      3.54 o 
  -3   5   5      118.10      147.27      8.65 o 
  -2   5   5     1385.45     1448.00     23.08 o 
  -1   5   5     6083.94     6216.60     69.67 o 
   0   5   5     9238.95     9615.57    102.51 o 
   1   5   5     7989.53     8351.17     90.29 o 
   2   5   5     4207.47     3932.82     47.81 o 
   3   5   5      908.98      828.03     16.54 o 
   4   5   5      243.05      217.36      8.52 o 
   5   5   5     1276.90     1242.69     28.70 o 
   6   5   5     3609.13     3555.81     59.85 o 
   7   5   5     4068.58     4026.73     68.29 o 
   8   5   5     3025.72     2979.07     67.94 o 
   9   5   5     1792.69     1789.04     50.60 o 
  -8   6   5     1758.16     1731.75    107.33 o 
  -7   6   5     3458.43     3549.72     62.29 o 
  -6   6   5     3068.95     3075.06     49.29 o 
  -5   6   5     4450.26     4432.48     62.24 o 
  -4   6   5     5527.83     5377.50     80.79 o 
  -3   6   5       52.70       55.32      7.38 o 
  -2   6   5     2142.37     2097.01     57.26 o 
  -1   6   5     1491.30     1398.58     23.09 o 
   0   6   5     9677.58     9731.04    105.44 o 
   1   6   5    11858.54    12030.94    127.69 o 
   2   6   5     7256.65     7265.53     81.63 o 
   3   6   5      570.95      589.99     13.72 o 
   4   6   5     3539.96     3427.79     45.88 o 
   5   6   5      296.01      335.94     15.65 o 
   6   6   5     1950.19     1881.97     53.19 o 
   7   6   5      655.25      575.81     34.82 o 
   8   6   5      604.31      571.62     28.06 o 
   9   6   5      273.16      298.89     50.17 o 
  -7   7   5        6.86       -8.39      8.84 o 
  -6   7   5      176.70      157.24     15.43 o 
  -5   7   5      113.18      130.18     12.28 o 
  -4   7   5      360.40      370.18     17.31 o 
  -3   7   5      306.13      318.29     15.15 o 
  -2   7   5       61.95       44.89      8.62 o 
  -1   7   5      197.30      205.31     10.71 o 
   0   7   5     2686.13     2688.99     38.07 o 
   1   7   5     3284.55     3319.17     59.36 o 
   2   7   5     3955.23     3960.42     48.22 o 
   3   7   5     2811.09     2669.82     35.97 o 
   4   7   5     2670.34     2614.25     42.51 o 
   5   7   5      264.39      290.12     17.33 o 
   6   7   5      890.93      861.25     30.57 o 
   7   7   5     2376.07     2263.13     55.47 o 
   8   7   5     4664.79     4569.89     91.48 o 
   9   7   5     1685.04     1689.66     78.52 o 
  -6   8   5     3528.39     3579.45     67.42 o 
  -5   8   5     4221.69     4459.41     76.11 o 
  -4   8   5     8470.97     8395.58    120.53 o 
  -3   8   5     3542.28     3508.09     60.55 o 
  -2   8   5      160.07      185.64     18.74 o 
  -1   8   5     2365.70     2212.75     43.68 o 
   0   8   5      373.04      406.43     16.08 o 
   1   8   5     2215.43     2257.58     32.56 o 
   2   8   5     7563.46     7442.70     72.29 o 
   3   8   5     5625.27     5544.24     60.43 o 
   4   8   5     1357.68     1325.04     35.08 o 
   5   8   5      302.28      257.52     33.03 o 
   6   8   5      351.67      367.49     27.48 o 
   7   8   5     3529.23     3567.91     76.02 o 
   8   8   5     2331.73     2310.90     69.04 o 
  -6   9   5        9.56       13.93     10.43 o 
  -5   9   5        4.15       -0.48      7.34 o 
  -4   9   5      174.33      189.46     15.59 o 
  -3   9   5      114.10      104.92     11.74 o 
  -2   9   5      286.27      298.22     16.26 o 
  -1   9   5        0.81        1.73      5.21 o 
   0   9   5       20.37       19.80      5.38 o 
   1   9   5      115.23      148.30      8.98 o 
   2   9   5      221.64      219.90      9.27 o 
   3   9   5      867.98      867.01     19.81 o 
   4   9   5      411.66      423.93     22.46 o 
   5   9   5      113.89      132.75     15.92 o 
   6   9   5       14.95       25.74     12.61 o 
   7   9   5      461.53      520.41     28.17 o 
   8   9   5     1303.71     1251.42     50.25 o 
  -5  10   5     2717.78     2819.05     59.64 o 
  -4  10   5     2559.65     2504.01     61.39 o 
  -3  10   5     3870.26     4002.88     71.07 o 
  -2  10   5     2142.96     2104.56     45.38 o 
  -1  10   5     1043.42      983.83     41.24 o 
   0  10   5     2533.74     2591.49     45.73 o 
   1  10   5     6615.55     6566.00     87.27 o 
   2  10   5    10163.42    10217.12    109.92 o 
   3  10   5     9453.92     9361.27    133.41 o 
   4  10   5     6061.68     6029.88    107.57 o 
   5  10   5     1463.30     1478.59     44.32 o 
   6  10   5        1.05        5.46     10.76 o 
   7  10   5      805.40      780.71     51.39 o 
  -4  11   5      420.15      453.78     23.94 o 
  -3  11   5      532.91      523.93     24.33 o 
  -2  11   5       51.48       67.15     10.87 o 
  -1  11   5       38.19       12.36      7.32 o 
   0  11   5        3.03        3.53      5.88 o 
   1  11   5        5.60        1.75      6.39 o 
   2  11   5       32.33       40.80     10.17 o 
   3  11   5       84.66       99.08     15.13 o 
   4  11   5      111.33      101.42     14.57 o 
   5  11   5       38.74       20.69     11.69 o 
   6  11   5        0.68      -11.21     11.21 o 
  -3  12   5     2144.94     2360.95    129.80 o 
  -2  12   5     1144.73     1262.22     41.60 o 
  -1  12   5      605.03      603.02     25.79 o 
   0  12   5       18.92       24.00      8.19 o 
   1  12   5     2903.87     2730.05     55.39 o 
   2  12   5     1897.50     1902.87     58.42 o 
   3  12   5     4239.47     3956.51    121.16 o 
   4  12   5     7013.59     7496.18    194.02 o 
   5  12   5     2824.44     2826.87     79.41 o 
   0  13   5       85.99       78.66     15.41 o 
   1  13   5      631.88      624.43     41.54 o 
   2  13   5      756.17      791.81     45.45 o 
  -1 -12   6       63.68       70.13     22.98 o 
   0 -12   6      195.92      188.57     30.90 o 
  -4 -11   6      445.15      368.55     42.65 o 
  -3 -11   6       18.02       23.08     19.23 o 
  -2 -11   6      290.67      267.74     34.47 o 
  -1 -11   6     2666.79     2631.29     95.96 o 
   0 -11   6     3006.95     2903.73    100.82 o 
   1 -11   6     4111.60     4182.21    105.92 o 
   2 -11   6     3027.64     2979.13     68.97 o 
   3 -11   6     1224.43     1229.69     45.62 o 
  -5 -10   6      983.82     1166.17     64.63 o 
  -4 -10   6      661.78      602.80     39.19 o 
  -3 -10   6      125.69      145.93     26.59 o 
  -2 -10   6       57.92       52.43     15.00 o 
  -1 -10   6      344.45      381.28     35.80 o 
   0 -10   6     1118.82     1054.84     53.51 o 
   1 -10   6      467.94      469.81     25.32 o 
   2 -10   6      150.13      149.14     14.55 o 
   3 -10   6      207.55      208.54     16.85 o 
   4 -10   6       63.48       66.79     12.06 o 
  -6  -9   6     3945.06     4209.04    179.92 o 
  -5  -9   6     1417.37     1454.83     55.43 o 
  -4  -9   6     1456.98     1503.10     64.19 o 
  -3  -9   6     1574.14     1627.45     56.70 o 
  -2  -9   6      737.23      614.84     34.85 o 
  -1  -9   6     1303.07     1322.46     58.82 o 
   0  -9   6     7458.49     7108.70    138.14 o 
   1  -9   6     7171.24     6854.01    117.58 o 
   2  -9   6     6754.13     6448.59    100.21 o 
   3  -9   6      535.28      532.98     30.25 o 
   4  -9   6      278.98      247.37     15.87 o 
   5  -9   6        7.18       -1.97      7.36 o 
  -7  -8   6     1440.13     1457.31     56.30 o 
  -6  -8   6     4677.25     4806.99     99.89 o 
  -5  -8   6     5433.94     5605.73    130.72 o 
  -4  -8   6     1810.44     1978.93     52.94 o 
  -3  -8   6      774.45      843.48     32.06 o 
  -2  -8   6       91.83       83.68     15.43 o 
  -1  -8   6     1439.14     1414.91     80.87 o 
   0  -8   6      463.45      471.33     21.78 o 
   1  -8   6     2426.56     2195.08     50.38 o 
   2  -8   6     3540.88     3501.99     72.42 o 
   3  -8   6      613.55      630.60     20.44 o 
   4  -8   6       79.09       70.17     12.14 o 
   5  -8   6       46.60       35.16      8.54 o 
   6  -8   6      359.99      375.13     20.83 o 
  -7  -7   6       31.15       23.02     11.92 o 
  -6  -7   6      824.59      823.11     49.61 o 
  -5  -7   6     1104.65     1098.08     38.65 o 
  -4  -7   6     1171.63     1234.04     39.16 o 
  -3  -7   6      578.63      595.68     26.06 o 
  -2  -7   6      825.37      852.64     47.31 o 
  -1  -7   6     2225.34     2208.05     54.66 o 
   0  -7   6       15.95       10.77      6.65 o 
   1  -7   6     9294.95     8787.23    136.47 o 
   2  -7   6    12067.56    11468.75    139.01 o 
   3  -7   6     3455.59     3333.07     52.92 o 
   4  -7   6     2662.78     2508.16     38.74 o 
   5  -7   6     1129.99     1116.98     25.53 o 
   6  -7   6       59.85       55.19      7.86 o 
   7  -7   6     1325.42     1424.74     39.75 o 
  -8  -6   6       80.64       80.03     20.02 o 
  -7  -6   6     1027.11     1110.42     39.35 o 
  -6  -6   6     4231.86     4243.07     97.43 o 
  -5  -6   6     5758.38     6115.22    110.78 o 
  -4  -6   6     5529.01     5782.86    103.28 o 
  -3  -6   6     2934.02     3165.96     64.81 o 
  -2  -6   6      514.82      512.51     24.91 o 
  -1  -6   6       95.36      103.83     10.06 o 
   0  -6   6     1187.32     1237.09     31.54 o 
   1  -6   6     9008.04     8701.67    116.45 o 
   2  -6   6     6361.62     6254.89     79.52 o 
   3  -6   6    13906.93    13579.90    146.81 o 
   4  -6   6     5138.41     4972.62     63.68 o 
   5  -6   6     2679.95     2704.34     44.61 o 
   6  -6   6        0.26        2.97      5.58 o 
   7  -6   6       96.18       90.87     12.84 o 
   8  -6   6      472.69      481.21     33.02 o 
  -8  -5   6        1.00       -1.88      9.68 o 
  -7  -5   6      102.03      102.89     15.10 o 
  -6  -5   6       21.81       17.11      8.89 o 
  -5  -5   6      736.75      840.11     31.20 o 
  -4  -5   6     1195.75     1323.19     37.99 o 
  -3  -5   6       87.25       87.67     11.59 o 
  -2  -5   6      509.92      535.07     21.21 o 
  -1  -5   6       68.73       73.90      8.32 o 
   0  -5   6      108.52      146.83      6.67 o 
   1  -5   6     4356.48     4285.40     56.25 o 
   2  -5   6     6192.26     5986.77     75.46 o 
   3  -5   6     3448.07     3438.21     45.58 o 
   4  -5   6     1332.21     1300.77     24.09 o 
   5  -5   6      247.25      241.01     11.78 o 
   6  -5   6      239.08      242.82     12.96 o 
   7  -5   6       84.85       85.84     10.78 o 
   8  -5   6     1685.24     1792.27     58.60 o 
  -8  -4   6      384.93      438.72     31.13 o 
  -7  -4   6      637.28      649.87     23.07 o 
  -6  -4   6     2541.89     2514.57     50.39 o 
  -5  -4   6     7683.48     8012.13    113.30 o 
  -4  -4   6    18401.24    19521.24    286.29 o 
  -3  -4   6    19368.13    21951.62    272.00 o 
  -2  -4   6     9746.23    10752.53    139.75 o 
  -1  -4   6      637.37      589.39     15.30 o 
   0  -4   6      272.87      224.51      8.49 o 
   1  -4   6     4917.41     4844.02     60.88 o 
   2  -4   6    18411.49    18562.29    205.60 o 
   3  -4   6     9808.38     9335.49    102.58 o 
   4  -4   6    10516.82    10384.66    114.41 o 
   5  -4   6     1610.21     1574.08     29.54 o 
   6  -4   6      466.21      482.53     21.19 o 
   7  -4   6      104.10      125.41     10.70 o 
   8  -4   6      236.29      229.53     18.50 o 
  -9  -3   6      280.30      284.63     21.65 o 
  -8  -3   6       53.73       58.34     10.96 o 
  -7  -3   6        3.52        0.82      6.38 o 
  -6  -3   6       18.64       27.72      7.60 o 
  -5  -3   6      353.45      350.47     16.18 o 
  -4  -3   6     1111.35     1233.73     31.93 o 
  -3  -3   6      491.64      589.14     22.81 o 
  -2  -3   6       26.90       17.75      4.02 o 
  -1  -3   6       71.91       86.95      6.52 o 
   0  -3   6      270.28      278.58     11.23 o 
   1  -3   6      316.84      308.59      9.43 o 
   2  -3   6      807.55      817.54     16.50 o 
   3  -3   6     1497.87     1491.41     22.03 o 
   4  -3   6     2070.62     2051.38     28.63 o 
   5  -3   6     1434.22     1417.67     25.11 o 
   6  -3   6      189.80      197.08     11.50 o 
   7  -3   6       37.45       29.49      7.01 o 
   8  -3   6      849.91      907.22     31.51 o 
   9  -3   6      280.74      298.28     21.11 o 
  -9  -2   6      691.18      724.16     45.35 o 
  -8  -2   6     1616.84     1595.93     44.76 o 
  -7  -2   6       12.39       11.32      7.34 o 
  -6  -2   6     1215.78     1146.82     39.77 o 
  -5  -2   6     6868.12     7031.04    124.74 o 
  -4  -2   6     7472.77     7443.54    100.58 o 
  -3  -2   6    16378.55    17282.90    179.35 o 
  -2  -2   6    13260.76    14489.46    162.87 o 
  -1  -2   6     2784.79     3022.17     44.23 o 
   0  -2   6    19020.93    21831.37    519.03 o 
   1  -2   6      351.82      459.91     15.32 o 
   2  -2   6     4541.59     4364.88     65.32 o 
   3  -2   6    13125.03    13037.32    154.65 o 
   4  -2   6     8125.43     8194.46     90.36 o 
   5  -2   6     7247.35     7336.45     84.18 o 
   6  -2   6     1419.63     1410.51     28.44 o 
   7  -2   6      149.85      155.26     11.14 o 
   8  -2   6     1844.54     1853.88     37.84 o 
   9  -2   6      332.16      308.31     20.95 o 
  -9  -1   6      946.60      947.63     35.88 o 
  -8  -1   6      147.36      141.80     16.41 o 
  -7  -1   6      315.76      299.16     17.03 o 
  -6  -1   6     1321.96     1319.07     28.97 o 
  -5  -1   6      375.16      395.85     14.81 o 
  -4  -1   6       47.54       43.05      5.14 o 
  -3  -1   6     2147.08     2367.54     41.26 o 
  -2  -1   6      537.33      535.24     12.91 o 
  -1  -1   6      206.41      198.22      9.11 o 
   0  -1   6      361.19      374.84     13.27 o 
   1  -1   6        1.06       -3.05      3.05 o 
   2  -1   6       87.20       84.10      5.94 o 
   3  -1   6      652.85      651.01     12.06 o 
   4  -1   6     1368.53     1405.82     23.51 o 
   5  -1   6        9.27        8.05      4.34 o 
   6  -1   6      294.42      296.70     18.91 o 
   7  -1   6       24.24       18.45      6.53 o 
   8  -1   6       38.37       42.21      8.60 o 
   9  -1   6      328.97      336.59     24.29 o 
  -9   0   6     2248.47     2238.36     91.23 o 
  -8   0   6      718.47      727.51     29.62 o 
  -7   0   6      525.33      489.87     20.76 o 
  -6   0   6     3213.11     3206.65     63.86 o 
  -5   0   6     1442.88     1481.71     37.45 o 
  -4   0   6    10559.87    11111.96     99.06 o 
  -3   0   6    26539.46    28496.30    266.90 o 
  -2   0   6    15701.91    15526.64    291.15 o 
  -1   0   6       26.01       42.21      4.71 o 
   0   0   6     3118.18     3157.24     67.43 o 
   1   0   6      282.87      326.16     12.26 o 
   2   0   6    23418.41    25645.79    334.42 o 
   3   0   6    50242.91    52027.53    547.97 o 
   4   0   6    20997.75    21284.60    189.51 o 
   5   0   6     5071.68     4894.34     57.11 o 
   6   0   6     7527.78     7379.00     79.77 o 
   7   0   6     1710.65     1718.28     33.31 o 
   8   0   6      179.84      176.40     15.85 o 
   9   0   6       73.35       68.60     12.46 o 
  -9   1   6     2233.88     2198.23     50.26 o 
  -8   1   6      758.45      791.15     34.56 o 
  -7   1   6     1168.42     1071.95     29.91 o 
  -6   1   6        2.81        8.83      5.65 o 
  -5   1   6       25.02       17.80      4.30 o 
  -4   1   6     4150.65     4033.70     41.72 o 
  -3   1   6     9408.40     9695.93     96.51 o 
  -2   1   6     7393.93     7352.44     84.94 o 
  -1   1   6        5.86       11.89      2.67 o 
   0   1   6      150.28      170.93      5.97 o 
   1   1   6      595.32      610.24     16.56 o 
   2   1   6     1371.61     1335.76     28.02 o 
   3   1   6      151.68      134.07      7.34 o 
   4   1   6       73.90       73.87      5.98 o 
   5   1   6     1474.57     1482.89     22.79 o 
   6   1   6      105.74      105.94      7.96 o 
   7   1   6        2.07       -1.01      5.09 o 
   8   1   6       35.36       41.66      8.35 o 
   9   1   6       17.92       13.15      9.27 o 
  10   1   6      690.62      769.93     69.48 o 
  -9   2   6      619.24      606.76     32.72 o 
  -8   2   6     1192.33     1137.26     40.32 o 
  -7   2   6      660.54      657.85     23.86 o 
  -6   2   6       43.93       42.58      7.36 o 
  -5   2   6      142.51      149.06      8.70 o 
  -4   2   6      243.72      239.86      9.89 o 
  -3   2   6    34068.09    34549.89    319.29 o 
  -2   2   6     7979.92     7369.07     84.86 o 
  -1   2   6     6392.03     6346.73     80.91 o 
   0   2   6     6522.50     6539.87     82.46 o 
   1   2   6     4199.29     4275.71     68.48 o 
   2   2   6     1373.21     1498.02     29.42 o 
   3   2   6     3848.13     3562.54     50.02 o 
   4   2   6    21722.54    22075.72    222.11 o 
   5   2   6    18951.43    18402.62    189.06 o 
   6   2   6     8673.16     8664.46    105.41 o 
   7   2   6     3074.34     3016.53     51.35 o 
   8   2   6      475.17      486.65     21.64 o 
   9   2   6       11.61       10.87      7.68 o 
  10   2   6     1439.98     1441.11     49.76 o 
  -8   3   6     4084.73     4238.29     81.38 o 
  -7   3   6     2764.15     2755.95     57.68 o 
  -6   3   6      595.52      626.10     18.32 o 
  -5   3   6      211.84      226.04     10.09 o 
  -4   3   6        7.77        6.32      4.35 o 
  -3   3   6    11772.70    12027.35    117.59 o 
  -2   3   6    10673.06    10296.16    100.55 o 
  -1   3   6      802.69      773.93     15.21 o 
   0   3   6    10880.80    11041.20    134.13 o 
   1   3   6    12242.01    12696.51    152.14 o 
   2   3   6      978.06     1045.28     20.70 o 
   3   3   6      762.00      692.99     19.70 o 
   4   3   6     1847.42     2050.16     32.48 o 
   5   3   6      129.87      124.16      6.67 o 
   6   3   6     1368.23     1353.56     26.11 o 
   7   3   6      922.91      945.34     23.64 o 
   8   3   6      282.62      260.85     13.48 o 
   9   3   6      267.68      251.47     14.30 o 
  10   3   6      440.25      451.79     59.73 o 
  -8   4   6      257.65      279.75     19.59 o 
  -7   4   6     1139.11     1202.92     34.33 o 
  -6   4   6      889.21      924.89     22.65 o 
  -5   4   6        0.33       -1.07      3.89 o 
  -4   4   6     1251.04     1229.98     22.04 o 
  -3   4   6     1811.95     1756.36     24.09 o 
  -2   4   6    12309.37    12242.67    147.70 o 
  -1   4   6    10378.53    10008.89    139.99 o 
   0   4   6     3636.72     3484.90     49.23 o 
   1   4   6     3109.82     3147.22     43.05 o 
   2   4   6     4573.12     5117.52     57.61 o 
   3   4   6      167.75      117.18      6.17 o 
   4   4   6     6003.06     5795.75     73.40 o 
   5   4   6     7463.52     7359.30     91.55 o 
   6   4   6     6907.64     6600.48     95.17 o 
   7   4   6     2604.43     2518.96     48.76 o 
   8   4   6     1436.50     1540.27     38.12 o 
   9   4   6      635.14      625.82     29.71 o 
  -8   5   6     2818.44     2944.03     63.36 o 
  -7   5   6     3196.92     3126.79     63.17 o 
  -6   5   6     2129.75     2063.72     37.38 o 
  -5   5   6      296.97      300.67     12.40 o 
  -4   5   6        5.41        7.97      3.91 o 
  -3   5   6     7575.11     7309.24     90.45 o 
  -2   5   6    17602.86    16927.59    174.45 o 
  -1   5   6    12097.64    11994.91    136.48 o 
   0   5   6    10509.29    10548.49    156.89 o 
   1   5   6     2561.92     2402.74     35.45 o 
   2   5   6      254.68      215.23     10.53 o 
   3   5   6     1230.42     1376.90     22.78 o 
   4   5   6     2302.05     2249.86     34.19 o 
   5   5   6     2483.70     2355.82     43.27 o 
   6   5   6     3748.87     3584.47     66.03 o 
   7   5   6     1498.39     1430.95     35.08 o 
   8   5   6       33.36       43.62     10.83 o 
   9   5   6      121.06      122.10     45.30 o 
  -7   6   6       61.72       52.84      9.28 o 
  -6   6   6       54.70       56.33      7.63 o 
  -5   6   6        2.65        0.86      4.18 o 
  -4   6   6       24.36       28.47      6.51 o 
  -3   6   6      591.27      648.55     24.53 o 
  -2   6   6       86.35       89.39      7.49 o 
  -1   6   6     4819.11     4678.15     61.61 o 
   0   6   6     3611.56     3622.02     43.22 o 
   1   6   6     1956.83     1956.28     29.23 o 
   2   6   6      543.78      544.27     13.24 o 
   3   6   6      570.12      574.25     14.55 o 
   4   6   6     1695.82     1741.16     31.51 o 
   5   6   6     2352.79     2282.18     43.44 o 
   6   6   6     4808.04     4626.64     74.12 o 
   7   6   6     3653.93     3414.07     70.52 o 
   8   6   6     1655.10     1636.77     46.59 o 
   9   6   6      450.64      373.30     28.83 o 
  -7   7   6     3949.33     4254.74     87.04 o 
  -6   7   6     2710.60     2890.36     57.05 o 
  -5   7   6     3100.09     3166.53     58.37 o 
  -4   7   6      674.89      678.34     35.63 o 
  -3   7   6     1992.55     1980.89     54.89 o 
  -2   7   6     1726.77     1612.53     39.64 o 
  -1   7   6     8102.25     8398.34    102.58 o 
   0   7   6    16812.22    16773.88    164.61 o 
   1   7   6    10398.66    10463.14    107.28 o 
   2   7   6     5805.93     5839.33     64.83 o 
   3   7   6     3910.52     3931.49     49.93 o 
   4   7   6     1862.47     1822.03     30.82 o 
   5   7   6     1038.72      973.00     30.23 o 
   6   7   6     7181.37     6854.70    116.11 o 
   7   7   6     2907.93     2737.98     62.45 o 
   8   7   6     1078.67     1082.82     38.20 o 
   9   7   6      389.89      362.02     29.61 o 
  -6   8   6       53.82       53.76     13.16 o 
  -5   8   6       32.11       45.41     10.90 o 
  -4   8   6      286.73      298.71     17.04 o 
  -3   8   6      304.26      298.08     15.92 o 
  -2   8   6       26.58       23.78      6.50 o 
  -1   8   6        3.18        7.66      5.22 o 
   0   8   6        1.34        7.88      4.18 o 
   1   8   6      142.04      176.30      9.43 o 
   2   8   6      703.06      722.19     15.61 o 
   3   8   6       98.61      111.34      7.66 o 
   4   8   6      295.05      272.98     13.53 o 
   5   8   6     1142.51     1111.98     40.38 o 
   6   8   6     2339.47     2265.37     54.85 o 
   7   8   6     1686.62     1654.08     78.61 o 
   8   8   6      476.46      580.84     34.85 o 
  -6   9   6     3203.86     3432.30     68.00 o 
  -5   9   6     1814.59     1880.58     45.09 o 
  -4   9   6     1932.58     1980.67     93.13 o 
  -3   9   6      757.80      763.98     25.45 o 
  -2   9   6     3021.85     3090.35     56.21 o 
  -1   9   6    10082.76    10058.06    136.82 o 
   0   9   6     6946.53     6761.33     89.81 o 
   1   9   6     3147.72     3213.42     44.81 o 
   2   9   6     1194.12     1174.65     20.36 o 
   3   9   6       61.06       78.50      7.20 o 
   4   9   6       44.14       27.26      9.48 o 
   5   9   6     1133.75     1071.10     38.58 o 
   6   9   6     6700.11     6731.84    118.66 o 
   7   9   6     1937.71     2028.21     54.74 o 
   8   9   6     1407.52     1370.84     52.38 o 
  -5  10   6        4.06       14.44     10.41 o 
  -4  10   6      487.25      522.06     31.60 o 
  -3  10   6        0.03        5.76      7.05 o 
  -2  10   6      106.09       97.18     13.48 o 
  -1  10   6       72.62       83.76      9.96 o 
   0  10   6        0.13        7.68      5.98 o 
   1  10   6       43.92       47.39      7.93 o 
   2  10   6        0.19        3.55      4.72 o 
   3  10   6       50.20       51.10      9.48 o 
   4  10   6       30.09       37.59     11.22 o 
   5  10   6       22.15       18.85     10.01 o 
   6  10   6      250.81      219.21     23.76 o 
   7  10   6      184.04      173.98     23.41 o 
  -4  11   6      603.24      645.44     32.43 o 
  -3  11   6      245.16      275.76     22.10 o 
  -2  11   6      144.24      118.65     15.08 o 
  -1  11   6     1961.21     1973.09     50.17 o 
   0  11   6     7144.76     7221.63    109.02 o 
   1  11   6     4559.08     4700.32     77.63 o 
   2  11   6     5134.17     5473.89     85.55 o 
   3  11   6     4200.27     4376.96    121.09 o 
   4  11   6      476.80      380.31     27.18 o 
   5  11   6       28.93       27.96     13.50 o 
   6  11   6     1494.57     1667.07     58.57 o 
  -2  12   6        0.48       12.82      9.89 o 
  -1  12   6       20.48       25.47     11.00 o 
   0  12   6      522.66      543.31     37.06 o 
   1  12   6      259.32      280.06     17.79 o 
   2  12   6      257.98      228.85     31.64 o 
   4  12   6       80.48      105.26     32.23 o 
   5  12   6        7.56        0.53     13.75 o 
   0  13   6     2528.63     2748.54     65.85 o 
   1  13   6     4237.02     4460.13    104.40 o 
  -3 -11   7      167.70      159.96     30.42 o 
  -2 -11   7      551.85      520.48     45.86 o 
  -1 -11   7      338.31      280.99     34.77 o 
   0 -11   7      675.50      624.13     46.57 o 
   1 -11   7       47.87       53.79     14.15 o 
   2 -11   7       17.25        6.84      9.62 o 
  -5 -10   7      483.31      460.12     45.70 o 
  -4 -10   7       26.08        8.40     16.88 o 
  -3 -10   7     1048.00      974.73     46.46 o 
  -2 -10   7     2322.07     2243.69     71.35 o 
  -1 -10   7     3226.37     3027.78    101.86 o 
   0 -10   7     4942.29     5118.76    223.82 o 
   1 -10   7     1973.65     1951.29     57.57 o 
   2 -10   7      894.75      857.51     28.88 o 
   3 -10   7        0.09        4.97      7.97 o 
   4 -10   7     1337.06     1367.14     43.47 o 
  -6  -9   7     2702.14     2676.72    136.90 o 
  -5  -9   7      628.42      634.85     35.76 o 
  -4  -9   7      122.45      115.22     19.88 o 
  -3  -9   7       34.40       47.05     14.62 o 
  -2  -9   7     1929.02     1925.25     62.17 o 
  -1  -9   7     2846.90     2712.96     91.01 o 
   0  -9   7     2941.85     2757.78     70.11 o 
   1  -9   7     1527.21     1577.52     43.69 o 
   2  -9   7      143.59      147.11     13.52 o 
   3  -9   7       46.19       36.27      8.51 o 
   4  -9   7       30.63       39.30      8.82 o 
   5  -9   7      261.88      277.15     19.15 o 
  -7  -8   7      777.47      761.39     42.04 o 
  -6  -8   7      322.43      306.62     25.20 o 
  -5  -8   7      233.32      223.89     21.99 o 
  -4  -8   7        5.77        8.00      9.64 o 
  -3  -8   7       92.72      116.25     15.55 o 
  -2  -8   7     2029.82     2156.52     63.32 o 
  -1  -8   7      565.86      639.75     38.96 o 
   0  -8   7     3287.60     3189.52     65.06 o 
   1  -8   7     5936.50     5566.75     97.89 o 
   2  -8   7      909.56      884.32     26.40 o 
   3  -8   7       73.70       61.32      8.82 o 
   4  -8   7       99.84      131.40     11.74 o 
   5  -8   7     1271.61     1292.61     32.62 o 
   6  -8   7     4161.92     4220.36     85.57 o 
  -7  -7   7     4059.05     4084.57     91.88 o 
  -6  -7   7     3872.53     4056.07    172.34 o 
  -5  -7   7     1411.94     1535.19     60.48 o 
  -4  -7   7      739.47      797.81     31.80 o 
  -3  -7   7       31.94       24.10      9.44 o 
  -2  -7   7     2989.94     3050.30    107.22 o 
  -1  -7   7     1001.00      990.24     45.01 o 
   0  -7   7    10364.92     9894.49    151.77 o 
   1  -7   7     7101.58     6953.36    113.38 o 
   2  -7   7     2634.33     2522.88     47.61 o 
   3  -7   7      474.04      514.00     18.60 o 
   4  -7   7       40.18       30.51      6.66 o 
   5  -7   7      130.08      112.40      8.95 o 
   6  -7   7      365.71      406.79     18.91 o 
   7  -7   7      554.06      559.99     27.70 o 
  -8  -6   7        3.49      -10.73     11.89 o 
  -7  -6   7      177.45      126.00     16.60 o 
  -6  -6   7        2.26       10.18      9.73 o 
  -5  -6   7      102.39      122.36     15.58 o 
  -4  -6   7       35.80       38.71     10.43 o 
  -3  -6   7        1.70       17.37     12.46 o 
  -2  -6   7      798.06      852.47     32.50 o 
  -1  -6   7     3084.68     3184.66     58.75 o 
   0  -6   7     3631.17     3586.48     65.55 o 
   1  -6   7     4421.60     4176.64     64.52 o 
   2  -6   7    11290.54    10786.69    133.53 o 
   3  -6   7     2887.98     2796.66     40.55 o 
   4  -6   7      318.16      297.55     12.02 o 
   5  -6   7       39.58       52.67      7.39 o 
   6  -6   7     1552.18     1574.53     33.06 o 
   7  -6   7     4482.95     4649.03     78.78 o 
  -8  -5   7     1460.54     1385.76     46.03 o 
  -7  -5   7     3723.64     3877.24     82.06 o 
  -6  -5   7     7840.89     7971.38    115.45 o 
  -5  -5   7     7475.37     7849.25    113.22 o 
  -4  -5   7     2586.31     2755.72     59.94 o 
  -3  -5   7       41.33       31.78      8.56 o 
  -2  -5   7      250.35      285.69     13.31 o 
  -1  -5   7     2061.04     2206.93     37.03 o 
   0  -5   7    14945.71    15418.45    174.24 o 
   1  -5   7    12173.97    12184.98    140.09 o 
   2  -5   7     6730.39     6809.42     84.84 o 
   3  -5   7       32.46       34.64      5.18 o 
   4  -5   7      137.35      159.10      8.90 o 
   5  -5   7      875.03      888.93     21.88 o 
   6  -5   7        6.18        5.96      5.80 o 
   7  -5   7     4395.02     4522.51     76.05 o 
   8  -5   7     2002.67     2186.73     66.49 o 
  -8  -4   7       10.03       11.49      8.46 o 
  -7  -4   7       93.55       88.34     12.01 o 
  -6  -4   7       48.46       55.81      9.91 o 
  -5  -4   7        0.07       -0.66      5.68 o 
  -4  -4   7       54.26       69.61      9.44 o 
  -3  -4   7     1243.83     1402.34     30.86 o 
  -2  -4   7      114.08      108.06      7.67 o 
  -1  -4   7      374.84      426.93     18.48 o 
   0  -4   7      130.58      129.44      7.07 o 
   1  -4   7     2691.29     2687.16     38.57 o 
   2  -4   7     2161.67     2143.60     33.35 o 
   3  -4   7     1023.42     1018.37     19.33 o 
   4  -4   7        3.16        6.17      3.92 o 
   5  -4   7      104.74      100.80      8.45 o 
   6  -4   7       28.11       32.43      9.06 o 
   7  -4   7     1913.05     1908.75     38.22 o 
   8  -4   7     2916.36     3006.29     53.67 o 
  -8  -3   7      132.15      144.97     20.44 o 
  -7  -3   7     3291.65     3227.35     60.52 o 
  -6  -3   7     6821.64     6658.67    100.21 o 
  -5  -3   7     5116.79     5143.65     82.59 o 
  -4  -3   7    12336.52    12628.25    185.04 o 
  -3  -3   7     3870.43     4264.75     59.46 o 
  -2  -3   7       88.50      110.94     10.79 o 
  -1  -3   7      409.55      366.40     12.47 o 
   0  -3   7    10444.51    10665.56    119.68 o 
   1  -3   7    11743.16    11934.86    174.70 o 
   2  -3   7    26402.55    26658.80    289.13 o 
   3  -3   7    14072.53    14057.56    138.17 o 
   4  -3   7     2471.02     2434.04     32.75 o 
   5  -3   7       73.37       70.43      9.28 o 
   6  -3   7      884.64      848.52     31.10 o 
   7  -3   7     2038.21     2023.91     47.67 o 
   8  -3   7     3730.06     3693.88     62.64 o 
   9  -3   7     2885.15     2993.11     99.65 o 
  -9  -2   7       85.95       56.03     13.71 o 
  -8  -2   7        2.82       -6.01     10.11 o 
  -7  -2   7      397.81      390.83     23.99 o 
  -6  -2   7     1847.94     1877.45     50.86 o 
  -5  -2   7      811.78      803.38     26.99 o 
  -4  -2   7      146.65      168.46      9.33 o 
  -3  -2   7       85.56      100.17      8.95 o 
  -2  -2   7       38.06       45.92      9.74 o 
  -1  -2   7      150.48      163.03     12.29 o 
   0  -2   7        0.17        5.30      2.99 o 
   1  -2   7       27.17       35.50      4.01 o 
   2  -2   7      458.79      465.52     11.01 o 
   3  -2   7     1230.84     1216.91     18.70 o 
   4  -2   7      439.21      442.75     11.73 o 
   5  -2   7      474.44      495.81     22.06 o 
   6  -2   7       45.35       39.74      6.47 o 
   7  -2   7      406.73      407.33     16.48 o 
   8  -2   7      831.84      792.28     25.45 o 
   9  -2   7     2265.58     2326.04     56.06 o 
  -9  -1   7      623.79      582.64     44.49 o 
  -8  -1   7       23.23       44.31     11.91 o 
  -7  -1   7     1768.12     1737.30     40.16 o 
  -6  -1   7    13970.45    14457.63    189.93 o 
  -5  -1   7    13686.42    14376.29    254.45 o 
  -4  -1   7     6590.50     6659.82     78.86 o 
  -3  -1   7    11237.34    11944.36    127.20 o 
  -2  -1   7    12349.83    12995.38    195.93 o 
  -1  -1   7     1274.55     1418.58     35.21 o 
   0  -1   7     1196.24     1253.94     20.16 o 
   1  -1   7     2269.34     2275.03     33.93 o 
   2  -1   7    33829.45    35577.88    351.71 o 
   3  -1   7     8905.16     8103.21     76.72 o 
   4  -1   7     6636.38     6744.71     70.49 o 
   5  -1   7     4019.85     4193.97     49.13 o 
   6  -1   7      247.46      230.18     14.79 o 
   7  -1   7     3102.18     3201.14     50.97 o 
   8  -1   7     1757.14     1841.53     37.31 o 
   9  -1   7     5248.75     5419.84     98.03 o 
  -9   0   7      245.29      295.23     25.62 o 
  -8   0   7      366.42      357.53     29.34 o 
  -7   0   7      622.87      619.00     47.15 o 
  -6   0   7     3496.04     3338.41     58.60 o 
  -5   0   7     1210.96     1232.18     26.25 o 
  -4   0   7     4496.13     4508.62     48.80 o 
  -3   0   7     3447.37     3408.09     42.20 o 
  -2   0   7     1261.30     1199.39     19.25 o 
  -1   0   7        0.31       -3.05      3.05 o 
   0   0   7      491.67      468.14      9.87 o 
   1   0   7      697.37      725.97     13.96 o 
   2   0   7     2747.34     2936.35     42.74 o 
   3   0   7      828.37      854.77     17.54 o 
   4   0   7      112.39      143.07      6.95 o 
   5   0   7      113.41      124.83      7.02 o 
   6   0   7        6.00        4.30      4.04 o 
   7   0   7       15.79       25.52      6.50 o 
   8   0   7       99.48      108.20     13.17 o 
   9   0   7       23.68       25.82     10.20 o 
  -9   1   7      611.05      571.93     42.61 o 
  -8   1   7       33.49       25.79      9.48 o 
  -7   1   7       18.43       11.60      9.73 o 
  -6   1   7      366.12      387.91     18.03 o 
  -5   1   7      146.21      118.73     10.81 o 
  -4   1   7     2432.79     2378.35     34.89 o 
  -3   1   7     5196.02     5119.27     55.54 o 
  -2   1   7     3693.39     3533.16     45.72 o 
  -1   1   7       19.88       18.81      3.37 o 
   0   1   7      147.27      143.41      5.81 o 
   1   1   7    10883.90    11050.10    138.82 o 
   2   1   7    12762.59    12624.61    152.98 o 
   3   1   7    21692.89    21926.30    259.18 o 
   4   1   7    16053.64    16534.45    183.29 o 
   5   1   7     5340.28     4996.86     60.42 o 
   6   1   7     2645.68     2661.03     39.12 o 
   7   1   7        2.93        8.52      5.11 o 
   8   1   7      864.10      911.64     26.97 o 
   9   1   7     2117.33     2199.51     63.16 o 
  -8   2   7      985.63      978.20     36.26 o 
  -7   2   7       52.27       34.15      8.15 o 
  -6   2   7      871.54      834.06     22.42 o 
  -5   2   7     1657.52     1626.82     24.83 o 
  -4   2   7     6323.63     6411.71     69.44 o 
  -3   2   7     5387.41     5466.06     55.32 o 
  -2   2   7      351.85      331.22     11.06 o 
  -1   2   7     1252.96     1302.08     23.49 o 
   0   2   7       39.22       52.83      3.18 o 
   1   2   7       11.78       34.16      3.60 o 
   2   2   7     3320.78     3272.25     41.97 o 
   3   2   7     6242.14     6256.33     81.57 o 
   4   2   7     1873.59     1904.27     29.65 o 
   5   2   7      154.81      165.07      8.30 o 
   6   2   7        3.35        3.11      4.38 o 
   7   2   7      238.14      286.75     16.44 o 
   8   2   7       91.78       96.84     13.49 o 
   9   2   7      673.18      668.88     22.62 o 
  -8   3   7       29.71       20.12      9.83 o 
  -7   3   7       18.89       14.98      8.23 o 
  -6   3   7      650.15      603.59     20.63 o 
  -5   3   7     2129.04     2039.42     33.87 o 
  -4   3   7     6104.80     6126.61     71.62 o 
  -3   3   7     4880.46     4749.83     56.43 o 
  -2   3   7     2651.19     2626.26     32.69 o 
  -1   3   7     3448.81     3494.35     49.17 o 
   0   3   7     6361.53     7221.49     91.37 o 
   1   3   7     2012.15     2189.53     34.22 o 
   2   3   7     7790.99     7562.90     96.31 o 
   3   3   7    25726.39    26193.70    305.92 o 
   4   3   7    11544.60    11245.07    141.56 o 
   5   3   7     7869.70     7876.03     87.90 o 
   6   3   7     3290.66     3206.21     43.86 o 
   7   3   7       44.79       57.97      7.41 o 
   8   3   7      641.59      646.61     20.72 o 
   9   3   7     3838.61     3845.70     60.96 o 
  -8   4   7     1841.36     1874.36     56.93 o 
  -7   4   7      334.14      362.52     19.55 o 
  -6   4   7      402.51      399.89     15.33 o 
  -5   4   7     1372.38     1392.76     30.72 o 
  -4   4   7     9382.25     9290.95    102.98 o 
  -3   4   7    12461.17    11943.12    126.71 o 
  -2   4   7    16357.13    16161.99    165.49 o 
  -1   4   7      706.57      663.69     28.95 o 
   0   4   7     1383.92     1359.60     24.09 o 
   1   4   7     2055.68     2270.31     32.52 o 
   2   4   7     1122.89      972.13     21.03 o 
   3   4   7     3013.51     2874.06     40.73 o 
   4   4   7     3036.31     2964.59     47.35 o 
   5   4   7     2498.80     2478.73     39.81 o 
   6   4   7       65.06       65.02      8.82 o 
   7   4   7      376.63      367.49     21.65 o 
   8   4   7      638.94      549.30     22.85 o 
   9   4   7      170.30      173.16     16.40 o 
  -8   5   7       93.69       88.55     14.13 o 
  -7   5   7        2.15       -1.94      6.94 o 
  -6   5   7      115.14      121.15      9.85 o 
  -5   5   7       42.08       38.49      6.17 o 
  -4   5   7      662.85      646.63     15.41 o 
  -3   5   7     3366.67     3329.62     48.75 o 
  -2   5   7     3515.92     3357.30     47.69 o 
  -1   5   7     3264.06     3234.37     55.91 o 
   0   5   7      934.20      790.23     20.63 o 
   1   5   7       28.79       23.35      3.73 o 
   2   5   7     1834.96     1952.95     27.82 o 
   3   5   7     5011.49     4904.92     62.45 o 
   4   5   7     5588.69     5519.06     70.77 o 
   5   5   7     4359.92     4222.90     59.74 o 
   6   5   7     2924.50     2882.34     52.11 o 
   7   5   7      405.60      397.83     19.12 o 
   8   5   7       67.12       72.66     11.28 o 
   9   5   7       93.75      109.94     18.06 o 
  -7   6   7     1082.15     1135.06     33.91 o 
  -6   6   7      118.55      125.33      9.45 o 
  -5   6   7     1032.20     1047.55     22.77 o 
  -4   6   7     3353.05     3316.59     75.22 o 
  -3   6   7     7829.23     7675.80    106.24 o 
  -2   6   7    13930.06    13693.87    157.74 o 
  -1   6   7     6526.11     6500.26     81.51 o 
   0   6   7     2034.14     2016.46     31.65 o 
   1   6   7      132.72      146.55      6.97 o 
   2   6   7        2.28       18.06      6.11 o 
   3   6   7     6434.80     6499.76     74.97 o 
   4   6   7     5159.73     5304.09     70.38 o 
   5   6   7     2447.66     2361.21     44.62 o 
   6   6   7     3862.13     3783.11     64.20 o 
   7   6   7       31.58       25.98      8.31 o 
   8   6   7      418.32      362.45     26.25 o 
   9   6   7        0.56       -5.12     11.44 o 
  -7   7   7       55.70       40.79     12.26 o 
  -6   7   7       47.98       57.03     10.45 o 
  -5   7   7       18.54       24.84      7.70 o 
  -4   7   7        3.42        5.83      5.52 o 
  -3   7   7        3.09       10.33      5.49 o 
  -2   7   7     1328.30     1328.11     34.81 o 
  -1   7   7     1853.46     1748.73     31.43 o 
   0   7   7     1464.12     1520.67     25.91 o 
   1   7   7        3.07        5.60      3.69 o 
   2   7   7      692.25      708.82     20.46 o 
   3   7   7     1554.46     1526.91     29.45 o 
   4   7   7     2100.52     2081.74     34.10 o 
   5   7   7     4473.88     4410.89     70.89 o 
   6   7   7     3810.74     3835.89     75.62 o 
   7   7   7      876.64      845.20     31.74 o 
   8   7   7      276.46      302.72     22.57 o 
   9   7   7       10.64        0.40     12.19 o 
  -6   8   7     1300.73     1293.38     42.39 o 
  -5   8   7       89.76       78.56     10.96 o 
  -4   8   7     1921.32     1991.88     43.34 o 
  -3   8   7     7931.36     7856.44    112.87 o 
  -2   8   7     3935.13     3794.74     75.14 o 
  -1   8   7     1325.08     1378.62     35.98 o 
   0   8   7     5221.85     4987.01     69.07 o 
   1   8   7     4697.41     4595.30     59.36 o 
   2   8   7        2.15        5.00      3.84 o 
   3   8   7     7499.79     7163.49     85.34 o 
   4   8   7     2855.60     2811.84     46.77 o 
   5   8   7    11475.68    11563.63    198.26 o 
   6   8   7     6047.83     5802.46    103.87 o 
   7   8   7     5551.78     5370.83    100.88 o 
   8   8   7     1416.95     1370.01     51.52 o 
  -6   9   7       49.37       29.27     26.61 o 
  -5   9   7       68.44       50.68     12.20 o 
  -4   9   7       75.02       66.20     12.39 o 
  -3   9   7      285.86      287.24     25.14 o 
  -2   9   7      421.48      450.11     22.37 o 
  -1   9   7       12.65       30.07      8.33 o 
   0   9   7       23.95       21.29      6.77 o 
   1   9   7       14.94       20.31      5.72 o 
   2   9   7        1.88        6.33      4.46 o 
   3   9   7       63.17       70.24      8.44 o 
   4   9   7      258.21      244.93     15.16 o 
   5   9   7      726.37      774.47     58.43 o 
   6   9   7      534.38      498.97     26.09 o 
   7   9   7      416.61      398.17     27.24 o 
   8   9   7     1067.73     1210.93     49.51 o 
  -5  10   7      678.75      701.35     41.52 o 
  -4  10   7       79.19       76.99     14.05 o 
  -3  10   7     2793.60     2711.06     63.42 o 
  -2  10   7     4935.06     5071.85     94.21 o 
  -1  10   7     6954.62     6865.89    115.90 o 
   0  10   7     7486.48     7684.59    112.49 o 
   1  10   7     6770.35     6882.75    101.59 o 
   2  10   7     1747.41     1756.20     31.31 o 
   3  10   7        8.60        4.02      6.37 o 
   4  10   7     1283.59     1319.93     45.92 o 
   5  10   7     3270.13     3023.98     78.13 o 
   6  10   7     4873.03     4940.28    112.24 o 
   7  10   7     2147.19     2386.47     89.77 o 
  -4  11   7       50.90       77.26     16.60 o 
  -3  11   7       29.85       47.38     15.24 o 
  -2  11   7      639.88      614.17     30.90 o 
  -1  11   7      110.53      125.28     17.45 o 
   0  11   7       90.82      107.12     12.29 o 
   1  11   7      233.86      231.28     14.48 o 
   2  11   7       60.60       64.34      9.82 o 
   3  11   7       10.41       20.99     21.58 o 
   4  11   7       30.06       47.08     15.07 o 
   5  11   7      320.22      333.61     48.80 o 
   6  11   7        5.74      -11.51     11.51 o 
  -2  12   7      933.93      936.72     56.38 o 
  -1  12   7     4659.66     4760.20     93.25 o 
   0  12   7     1815.46     1973.78     54.98 o 
   1  12   7     2575.31     2578.35     48.85 o 
   2  12   7     3401.13     3371.85    147.84 o 
   4  12   7      298.80      281.48     45.53 o 
   5  12   7     4728.26     4997.82    138.77 o 
   0  13   7     1045.84     1114.38     41.09 o 
   1  13   7      598.54      600.61     32.31 o 
  -3 -11   8     3738.32     3742.86    127.20 o 
  -2 -11   8     3323.49     3221.34    114.45 o 
  -1 -11   8     1940.04     1885.05    120.19 o 
   0 -11   8      509.38      496.84     42.94 o 
   1 -11   8      102.83       98.41     18.26 o 
   2 -11   8      777.63      806.78     40.20 o 
  -4 -10   8      213.57      203.44     33.35 o 
  -3 -10   8     1895.90     1997.92     69.09 o 
  -2 -10   8     1902.70     1904.14     66.01 o 
  -1 -10   8     1277.16     1358.67     64.90 o 
   0 -10   8      395.94      355.84     47.16 o 
   1 -10   8       12.70        1.60      8.94 o 
   2 -10   8       58.81       48.32     14.50 o 
   3 -10   8       86.07       89.23     14.05 o 
   4 -10   8       10.94        8.15     11.56 o 
  -6  -9   8       16.06       63.27     32.82 o 
  -5  -9   8        3.16        9.83     14.02 o 
  -4  -9   8       60.18       33.71     15.28 o 
  -3  -9   8     1203.52     1146.05     48.46 o 
  -2  -9   8     7897.29     7866.40    162.40 o 
  -1  -9   8     4083.95     3685.70    112.62 o 
   0  -9   8     1833.56     1695.30     67.82 o 
   1  -9   8       51.57       35.70     16.69 o 
   2  -9   8      187.09      210.16     15.93 o 
   3  -9   8     1754.18     1804.30     43.08 o 
   4  -9   8     3629.46     3273.15     58.48 o 
   5  -9   8     2885.97     2858.20     60.32 o 
  -6  -8   8      130.20      118.75     19.72 o 
  -5  -8   8        5.03       -0.10     10.31 o 
  -4  -8   8      523.81      560.97     29.75 o 
  -3  -8   8     3714.81     3744.54     93.50 o 
  -2  -8   8     2628.30     2651.64     73.23 o 
  -1  -8   8     4374.33     4262.56    276.31 o 
   0  -8   8     2988.61     2831.47     60.91 o 
   1  -8   8       21.57       17.75      7.94 o 
   2  -8   8      120.87      116.39     13.46 o 
   3  -8   8      880.69      840.84     28.30 o 
   4  -8   8     1952.22     1903.56     39.95 o 
   5  -8   8     2107.74     2052.45     43.08 o 
   6  -8   8      401.95      396.50     40.49 o 
  -7  -7   8      243.28      184.83     32.90 o 
  -6  -7   8       98.29      114.44     20.08 o 
  -5  -7   8       89.27       47.36     13.20 o 
  -4  -7   8      137.24      139.51     22.19 o 
  -3  -7   8     2220.61     2288.17     55.69 o 
  -2  -7   8      748.94      813.59     87.67 o 
  -1  -7   8     7707.25     7772.14    183.26 o 
   0  -7   8     3591.89     3479.83     67.44 o 
   1  -7   8     1019.76     1012.34     30.69 o 
   2  -7   8      376.42      355.41     19.58 o 
   3  -7   8      340.89      331.71     12.14 o 
   4  -7   8     1184.94     1154.03     24.34 o 
   5  -7   8     2603.27     2621.51     42.64 o 
   6  -7   8     5246.18     5170.18     83.71 o 
   7  -7   8     2120.60     2192.77     53.15 o 
  -7  -6   8     4221.92     4076.60     87.27 o 
  -6  -6   8     2168.81     2243.10     57.97 o 
  -5  -6   8       12.89       10.83     13.44 o 
  -4  -6   8      333.16      306.48     21.28 o 
  -3  -6   8     1872.04     1894.60     47.99 o 
  -2  -6   8     5936.91     6540.64    126.56 o 
  -1  -6   8    15626.91    16609.36    234.02 o 
   0  -6   8     6730.81     6604.63    106.70 o 
   1  -6   8    14493.58    13976.57    178.21 o 
   2  -6   8     4345.66     4154.96     58.26 o 
   3  -6   8      450.35      442.30     14.66 o 
   4  -6   8     1143.93     1132.07     23.58 o 
   5  -6   8     1055.81     1063.16     24.02 o 
   6  -6   8     2546.25     2548.21     50.21 o 
   7  -6   8     1301.74     1413.57     40.64 o 
  -8  -5   8       77.70       74.23     17.83 o 
  -7  -5   8       26.58       48.36     12.91 o 
  -6  -5   8       32.80       34.51     11.13 o 
  -5  -5   8      366.48      371.37     17.35 o 
  -4  -5   8     1252.94     1366.28     31.71 o 
  -3  -5   8       67.59       92.87      9.41 o 
  -2  -5   8      307.53      336.13     15.71 o 
  -1  -5   8     2110.39     2227.86     62.97 o 
   0  -5   8     1095.38     1253.91     25.78 o 
   1  -5   8     1631.27     1594.53     28.03 o 
   2  -5   8       13.57       18.39      4.92 o 
   3  -5   8     1299.27     1254.12     23.33 o 
   4  -5   8      141.25      137.80     10.66 o 
   5  -5   8      414.56      443.14     15.83 o 
   6  -5   8     3492.30     3468.55     61.12 o 
   7  -5   8     3564.63     3570.17     65.42 o 
   8  -5   8      932.95      935.90     42.25 o 
  -8  -4   8     2194.60     2179.12     54.09 o 
  -7  -4   8     5881.52     5823.18     93.15 o 
  -6  -4   8     6467.67     6474.31     99.02 o 
  -5  -4   8     2351.58     2444.89     47.78 o 
  -4  -4   8      769.34      785.95     23.90 o 
  -3  -4   8      576.72      675.10     18.50 o 
  -2  -4   8     6951.03     7551.27    116.10 o 
  -1  -4   8    13071.25    13893.76    182.31 o 
   0  -4   8    14191.34    14641.52    151.91 o 
   1  -4   8     7101.03     7021.92     85.39 o 
   2  -4   8     7002.20     6842.73     84.47 o 
   3  -4   8      552.08      536.10     14.21 o 
   4  -4   8     5800.56     5660.20     69.02 o 
   5  -4   8     1356.85     1350.44     25.61 o 
   6  -4   8     2725.90     2757.84     46.85 o 
   7  -4   8     4233.92     4332.96     66.90 o 
   8  -4   8     1884.47     1831.90     43.23 o 
  -8  -3   8      228.22      178.53     18.23 o 
  -7  -3   8      646.73      631.30     27.73 o 
  -6  -3   8     1023.49     1054.65     29.80 o 
  -5  -3   8        2.21        1.04      6.21 o 
  -4  -3   8        0.32       -6.00      6.00 o 
  -3  -3   8        0.84        4.78      5.38 o 
  -2  -3   8       25.62       20.35      6.63 o 
  -1  -3   8      157.15      174.60      9.49 o 
   0  -3   8      388.10      393.49     12.57 o 
   1  -3   8      685.07      702.69     19.41 o 
   2  -3   8      636.76      644.98     14.19 o 
   3  -3   8      111.95      101.25      6.14 o 
   4  -3   8       56.78       64.38      5.76 o 
   5  -3   8       69.65       72.52      7.51 o 
   6  -3   8     1826.54     1750.52     33.95 o 
   7  -3   8      916.24      864.09     25.58 o 
   8  -3   8     1897.26     1900.52     51.30 o 
   9  -3   8      543.20      534.97     24.29 o 
  -8  -2   8     1734.47     1626.56     64.03 o 
  -7  -2   8     6139.24     6170.33    156.82 o 
  -6  -2   8     3756.20     3889.03     67.31 o 
  -5  -2   8     3661.90     3584.75     81.96 o 
  -4  -2   8     2398.33     2584.88     51.47 o 
  -3  -2   8        0.65        8.27      4.72 o 
  -2  -2   8       34.16       43.17      5.33 o 
  -1  -2   8     6163.26     6247.29    135.33 o 
   0  -2   8     6596.88     6223.45     78.42 o 
   1  -2   8    21061.84    22091.65    259.24 o 
   2  -2   8    13130.02    13864.96    143.89 o 
   3  -2   8     1159.40     1209.52     17.60 o 
   4  -2   8      227.90      230.48      8.42 o 
   5  -2   8     1304.87     1291.01     25.96 o 
   6  -2   8    10590.50    10452.55    127.69 o 
   7  -2   8     4146.81     4255.37     63.89 o 
   8  -2   8     4358.41     4490.13     69.10 o 
   9  -2   8     2290.86     2448.80     57.98 o 
  -8  -1   8       42.92       15.23     10.50 o 
  -7  -1   8     1576.16     1570.78     43.23 o 
  -6  -1   8      957.87     1014.00     28.94 o 
  -5  -1   8     2151.88     2166.98     38.52 o 
  -4  -1   8      406.55      402.10     13.52 o 
  -3  -1   8       41.00       35.03      4.39 o 
  -2  -1   8       13.40       12.48      3.91 o 
  -1  -1   8      347.57      388.71     16.04 o 
   0  -1   8      728.15      711.40     17.54 o 
   1  -1   8      615.39      625.50     12.68 o 
   2  -1   8        0.72        0.39      2.39 o 
   3  -1   8       98.52      102.35      5.07 o 
   4  -1   8        7.92       10.23      3.65 o 
   5  -1   8      466.09      456.38     15.06 o 
   6  -1   8      138.99      132.96      9.53 o 
   7  -1   8      529.35      505.03     17.73 o 
   8  -1   8      300.30      308.51     15.71 o 
   9  -1   8      435.28      463.86     29.40 o 
  -8   0   8      126.52       77.12     12.27 o 
  -7   0   8     2706.87     2757.21     78.64 o 
  -6   0   8     7433.82     7575.89    110.15 o 
  -5   0   8     9460.71     9714.26    120.97 o 
  -4   0   8     2837.95     2834.34     46.18 o 
  -3   0   8       13.38       27.54      6.45 o 
  -2   0   8      989.82     1091.24     17.38 o 
  -1   0   8     8696.28     8794.03     92.85 o 
   0   0   8    21035.23    21848.20    244.18 o 
   1   0   8    63705.97    66874.38    645.89 o 
   2   0   8    33922.03    35649.02    413.67 o 
   3   0   8      370.64      259.31      8.26 o 
   4   0   8      429.50      372.46     10.76 o 
   5   0   8       44.93       57.11      5.40 o 
   6   0   8     3264.45     3237.71     42.04 o 
   7   0   8     3501.98     3485.90     59.78 o 
   8   0   8     8267.26     8456.16    136.41 o 
   9   0   8     4060.14     4291.79     86.98 o 
  -8   1   8      358.46      339.23     19.75 o 
  -7   1   8     1192.14     1204.20     35.75 o 
  -6   1   8     5572.93     5305.53     82.97 o 
  -5   1   8     6776.60     6780.07     81.96 o 
  -4   1   8     3400.20     3314.75     41.13 o 
  -3   1   8      164.19      170.51      7.08 o 
  -2   1   8      370.46      367.87     12.61 o 
  -1   1   8     1526.35     1550.94     23.08 o 
   0   1   8     3176.94     2981.00     36.08 o 
   1   1   8     1244.86     1224.56     20.25 o 
   2   1   8     3576.60     3790.63     53.37 o 
   3   1   8     2087.39     2204.07     35.94 o 
   4   1   8       15.79        5.60      3.61 o 
   5   1   8       53.11       41.19      5.44 o 
   6   1   8        4.15        8.20      5.01 o 
   7   1   8      285.82      297.00     12.93 o 
   8   1   8      370.38      402.33     18.91 o 
   9   1   8      333.81      373.95     22.32 o 
  -8   2   8      255.39      245.28     23.69 o 
  -7   2   8      527.65      501.50     22.08 o 
  -6   2   8      865.65      853.58     35.28 o 
  -5   2   8     9019.21     9091.18     97.04 o 
  -4   2   8     1791.41     1772.39     34.29 o 
  -3   2   8     3130.31     3189.24     41.60 o 
  -2   2   8      105.42       76.13      6.48 o 
  -1   2   8     1910.19     1952.37     34.81 o 
   0   2   8     5815.30     5911.88     67.82 o 
   1   2   8     8344.61     8270.80     94.00 o 
   2   2   8    35777.04    37051.39    389.86 o 
   3   2   8    22193.38    22120.13    262.13 o 
   4   2   8     2947.29     2898.43     40.85 o 
   5   2   8      803.75      845.95     17.77 o 
   6   2   8        1.84        6.81      4.18 o 
   7   2   8     2037.11     2047.56     43.51 o 
   8   2   8     5324.64     5339.12     76.60 o 
   9   2   8     1672.05     1736.67     40.35 o 
  -8   3   8        0.26        2.64     10.15 o 
  -7   3   8     1761.61     1791.70     40.34 o 
  -6   3   8     2699.99     2798.11     51.14 o 
  -5   3   8     9162.36     9166.30    132.91 o 
  -4   3   8     6463.36     6194.71     72.97 o 
  -3   3   8     2029.39     1995.34     29.59 o 
  -2   3   8     2642.77     2592.11     41.02 o 
  -1   3   8       46.31       53.28      7.01 o 
   0   3   8     1455.58     1384.59     26.00 o 
   1   3   8     4152.56     4291.48     53.53 o 
   2   3   8    20601.87    21217.95    250.13 o 
   3   3   8     2461.03     2371.75     38.90 o 
   4   3   8     1210.82     1251.14     27.39 o 
   5   3   8     1769.72     1723.29     26.81 o 
   6   3   8      225.84      231.06     10.82 o 
   7   3   8     1568.51     1620.18     31.11 o 
   8   3   8     2171.09     2213.14     40.07 o 
   9   3   8      148.94      145.09     11.47 o 
  -8   4   8      108.76      105.43     13.99 o 
  -7   4   8      104.52      104.32     12.77 o 
  -6   4   8     1095.76     1073.75     27.16 o 
  -5   4   8      562.95      601.64     16.26 o 
  -4   4   8     2697.73     2658.02     45.30 o 
  -3   4   8     2458.34     2379.45     33.68 o 
  -2   4   8       22.46       38.91      4.35 o 
  -1   4   8      116.63      124.45      9.52 o 
   0   4   8      392.80      471.77     11.76 o 
   1   4   8      908.02      780.54     15.71 o 
   2   4   8     8654.26     8530.58    109.43 o 
   3   4   8     6992.26     6725.31     89.90 o 
   4   4   8     3845.36     3929.77     59.05 o 
   5   4   8       51.71       49.09      6.76 o 
   6   4   8        0.64        4.42      4.93 o 
   7   4   8       90.49       73.59     10.21 o 
   8   4   8     3903.61     3877.29     76.61 o 
   9   4   8     4575.51     4917.12     84.70 o 
  -7   5   8      398.77      439.38     25.39 o 
  -6   5   8     2495.70     2475.31     42.80 o 
  -5   5   8     6730.94     6481.00     84.78 o 
  -4   5   8     7570.36     7272.80     90.47 o 
  -3   5   8    12538.44    12240.44    130.67 o 
  -2   5   8     3788.83     3670.85     51.66 o 
  -1   5   8      537.08      602.56     19.38 o 
   0   5   8      195.60      231.49      9.67 o 
   1   5   8     3213.75     3295.07     45.19 o 
   2   5   8    13604.50    13386.55    139.48 o 
   3   5   8     4561.20     4286.38     57.29 o 
   4   5   8     2796.31     2787.37     42.20 o 
   5   5   8     1670.37     1584.52     30.45 o 
   6   5   8       94.96      112.92     10.92 o 
   7   5   8      109.67      123.56     12.32 o 
   8   5   8      261.43      258.30     25.14 o 
   9   5   8        5.69       31.34     14.15 o 
  -7   6   8       74.65       69.84     11.96 o 
  -6   6   8       50.01       54.59      7.46 o 
  -5   6   8      402.40      384.64     13.42 o 
  -4   6   8      138.54      154.91     14.25 o 
  -3   6   8      929.13      868.59     24.49 o 
  -2   6   8      770.06      728.36     21.86 o 
  -1   6   8      405.08      383.22     15.18 o 
   0   6   8      344.25      348.24     27.83 o 
   1   6   8      883.58      870.42     18.98 o 
   2   6   8     2963.97     2994.13     40.01 o 
   3   6   8     3760.67     3840.76     59.43 o 
   4   6   8     3958.74     3964.10     55.99 o 
   5   6   8     2014.41     1893.13     34.99 o 
   6   6   8      286.51      292.56     17.25 o 
   7   6   8       44.42       38.90      9.24 o 
   8   6   8      590.44      582.71     36.28 o 
   9   6   8     1478.75     1635.35     56.80 o 
  -7   7   8      148.34      176.81     21.48 o 
  -6   7   8      817.94      811.97     32.33 o 
  -5   7   8     4495.33     4559.42     87.33 o 
  -4   7   8     2970.35     3058.34     64.15 o 
  -3   7   8     8929.05     8981.70    140.29 o 
  -2   7   8    10435.54    10342.88    138.34 o 
  -1   7   8     1801.39     1805.94     36.71 o 
   0   7   8      934.20      934.63     29.54 o 
   1   7   8      217.25      217.09      9.76 o 
   2   7   8     8873.55     8787.76    118.15 o 
   3   7   8     6911.71     7010.07     97.40 o 
   4   7   8     9973.00     9822.58    119.45 o 
   5   7   8     3363.43     3223.96     50.88 o 
   6   7   8      531.02      544.59     35.36 o 
   7   7   8       59.88       71.36     12.41 o 
   8   7   8      458.61      437.99     25.95 o 
   9   7   8      657.14      766.14     39.46 o 
  -6   8   8        2.61       10.22      9.61 o 
  -5   8   8       17.91       13.16      9.46 o 
  -4   8   8        0.16        4.37      7.64 o 
  -3   8   8      454.08      478.68     23.40 o 
  -2   8   8      811.76      811.76     40.29 o 
  -1   8   8       58.64       64.67      9.80 o 
   0   8   8        2.59       12.24      5.70 o 
   1   8   8      102.75      103.61      8.35 o 
   2   8   8      362.65      361.16     13.82 o 
   3   8   8      612.70      701.96     36.19 o 
   4   8   8     2951.36     2937.31     47.81 o 
   5   8   8      675.44      660.16     22.58 o 
   6   8   8       29.16       44.07     15.26 o 
   7   8   8       23.37       19.57     10.11 o 
   8   8   8       69.12       43.36     23.11 o 
  -5   9   8      194.84      229.02     24.28 o 
  -4   9   8     4102.41     4138.67     84.08 o 
  -3   9   8     8682.77     8447.25    262.80 o 
  -2   9   8     4007.32     4053.91     89.03 o 
  -1   9   8      619.78      628.76     25.22 o 
   0   9   8      141.59      137.06     13.22 o 
   1   9   8     2927.01     2929.41     44.34 o 
   2   9   8     2428.23     2534.73     46.07 o 
   3   9   8     6356.77     6399.22     79.91 o 
   4   9   8    14056.58    13631.64    177.67 o 
   5   9   8     2229.84     2305.70     54.22 o 
   6   9   8     1945.67     1996.24     60.87 o 
   7   9   8      684.32      740.31     38.51 o 
   8   9   8        5.27      -13.57     13.57 o 
  -4  10   8      150.25      154.53     19.62 o 
  -3  10   8      933.22      923.72     39.43 o 
  -2  10   8      532.98      563.88     32.78 o 
  -1  10   8       61.91       50.01     10.84 o 
   0  10   8        1.17        5.97      6.78 o 
   1  10   8       21.34       21.94      6.70 o 
   2  10   8       72.10       81.84     14.48 o 
   3  10   8       23.14       30.85      7.20 o 
   4  10   8       97.42       78.29     12.86 o 
   5  10   8      142.73      143.89     19.54 o 
   6  10   8      143.65      126.18     19.34 o 
   7  10   8       93.76       52.76     26.17 o 
  -3  11   8     3466.31     3680.96     80.65 o 
  -2  11   8     7145.41     7081.69    124.65 o 
  -1  11   8     3498.39     3543.37     74.27 o 
   0  11   8     2315.96     2548.79     58.50 o 
   1  11   8      840.17      866.19     25.27 o 
   2  11   8      228.15      272.22     19.63 o 
   3  11   8     1239.28     1185.55     42.71 o 
   4  11   8     3814.37     3882.51    112.53 o 
   5  11   8     4843.37     4844.56    137.78 o 
   6  11   8     3136.01     3398.67     89.45 o 
  -2  12   8     1918.99     1986.09     55.37 o 
  -1  12   8      522.07      559.09     28.62 o 
   0  12   8      330.03      363.43     23.26 o 
   1  12   8      517.95      495.33     22.80 o 
   2  12   8       50.25       53.52     16.90 o 
   4  12   8      495.56      588.68     60.02 o 
   5  12   8        1.28      -12.22     16.41 o 
   1  13   8      371.26      337.89     27.67 o 
  -2 -11   9      410.51      517.13     68.89 o 
  -1 -11   9       50.02       32.08     19.99 o 
   0 -11   9       48.09       49.34     20.75 o 
   1 -11   9      157.85      193.63     31.15 o 
  -4 -10   9     1749.29     1831.80     83.52 o 
  -3 -10   9     1579.31     1543.23     74.10 o 
  -2 -10   9     2264.59     2387.48     76.25 o 
  -1 -10   9       22.73       17.43     17.04 o 
   0 -10   9       91.93       66.35     20.80 o 
   1 -10   9      802.49      800.89     41.10 o 
   2 -10   9     4531.25     4536.92    124.61 o 
   3 -10   9     2800.48     2770.64     66.05 o 
  -5  -9   9     1184.00     1259.29     54.08 o 
  -4  -9   9     3510.83     3598.94     97.80 o 
  -3  -9   9     2501.67     2628.10     78.63 o 
  -2  -9   9     3285.42     3220.84     87.70 o 
  -1  -9   9      517.07      558.02     48.64 o 
   0  -9   9      114.96      130.29     22.65 o 
   1  -9   9      481.02      505.60     26.03 o 
   2  -9   9      790.43      810.95     27.75 o 
   3  -9   9      981.84      876.84     29.43 o 
   4  -9   9     1142.24     1063.44     41.37 o 
   5  -9   9      209.47      178.59     42.58 o 
  -6  -8   9      261.43      232.67     28.29 o 
  -5  -8   9      596.07      590.15     32.38 o 
  -4  -8   9      503.46      545.29     34.61 o 
  -3  -8   9      491.76      498.46     32.98 o 
  -2  -8   9     1455.75     1462.56     52.08 o 
  -1  -8   9     1527.71     1456.58     72.14 o 
   0  -8   9      182.12      201.75     19.24 o 
   1  -8   9     1038.58     1020.40     33.41 o 
   2  -8   9     1696.35     1617.98     43.77 o 
   3  -8   9     4673.36     4476.69     76.48 o 
   4  -8   9     5099.34     5082.75     77.61 o 
   5  -8   9     1621.38     1612.45     41.94 o 
   6  -8   9     2320.51     2323.69    123.59 o 
  -7  -7   9      161.14      159.07     23.57 o 
  -6  -7   9       54.05       37.43     15.73 o 
  -5  -7   9     2316.88     2434.77     78.35 o 
  -4  -7   9     3861.16     4093.85    110.49 o 
  -3  -7   9     2691.00     2860.91     65.33 o 
  -2  -7   9     9296.97     9708.40    224.31 o 
  -1  -7   9     3583.21     3802.99    124.92 o 
   0  -7   9      212.97      212.01     15.99 o 
   1  -7   9       12.78       24.75     12.97 o 
   2  -7   9     1313.55     1247.15     35.90 o 
   3  -7   9     2101.20     2044.40     34.17 o 
   4  -7   9     2241.65     2332.58     55.61 o 
   5  -7   9     1757.25     1732.07     33.04 o 
   6  -7   9      154.37      127.61     13.71 o 
  -7  -6   9        9.72       -0.56     10.52 o 
  -6  -6   9      221.36      200.36     23.56 o 
  -5  -6   9       37.04       37.63     12.23 o 
  -4  -6   9      445.40      475.11     30.64 o 
  -3  -6   9     1768.22     1912.91     49.26 o 
  -2  -6   9     3188.77     3423.48     79.09 o 
  -1  -6   9      405.19      419.40     27.98 o 
   0  -6   9     3807.45     3711.56     58.73 o 
   1  -6   9     1133.47     1113.95     25.87 o 
   2  -6   9        6.89        7.19      4.67 o 
   3  -6   9     2287.66     2172.80     34.94 o 
   4  -6   9     2932.21     2953.51     44.44 o 
   5  -6   9     4289.41     4226.67     59.15 o 
   6  -6   9     2448.56     2407.65     48.93 o 
   7  -6   9      302.90      282.45     23.00 o 
  -7  -5   9     2450.79     2471.29     58.28 o 
  -6  -5   9        5.44        4.16      7.26 o 
  -5  -5   9     2558.30     2712.43     57.57 o 
  -4  -5   9     3001.26     3204.30     57.71 o 
  -3  -5   9     5396.61     5674.01    122.78 o 
  -2  -5   9    21069.51    22817.84    280.64 o 
  -1  -5   9     8120.46     8824.96    117.47 o 
   0  -5   9     4346.16     4353.23     65.74 o 
   1  -5   9      548.65      553.96     17.20 o 
   2  -5   9     3668.48     3549.21     51.36 o 
   3  -5   9      704.55      688.66     16.77 o 
   4  -5   9      729.90      830.78     19.39 o 
   5  -5   9     8519.82     8365.90    117.33 o 
   6  -5   9     4802.60     4919.31     79.45 o 
   7  -5   9     1393.52     1397.12     36.16 o 
   8  -5   9       11.65       16.42      9.80 o 
  -8  -4   9      272.34      242.29     19.80 o 
  -7  -4   9       41.34       51.00     11.97 o 
  -6  -4   9        2.90        6.24      7.47 o 
  -5  -4   9      451.00      498.54     25.51 o 
  -4  -4   9      144.89      148.39     12.48 o 
  -3  -4   9        6.69       15.10      5.55 o 
  -2  -4   9      108.11      119.50     10.24 o 
  -1  -4   9      675.85      729.46     19.63 o 
   0  -4   9        0.62        0.51      3.96 o 
   1  -4   9      323.10      310.10     11.33 o 
   2  -4   9      280.62      270.87     11.09 o 
   3  -4   9     1612.04     1541.50     26.07 o 
   4  -4   9      227.74      246.85     10.74 o 
   5  -4   9      968.33      946.33     23.22 o 
   6  -4   9     2702.04     2634.36     47.10 o 
   7  -4   9     1536.22     1679.55     46.43 o 
   8  -4   9      166.26      170.29     18.65 o 
  -8  -3   9     2193.38     2168.56     56.16 o 
  -7  -3   9     2371.39     2304.09     69.90 o 
  -6  -3   9     2146.73     2144.85     52.66 o 
  -5  -3   9        5.39        6.72      6.53 o 
  -4  -3   9      927.20      952.74     33.05 o 
  -3  -3   9     3229.95     3381.13     57.35 o 
  -2  -3   9    17657.42    19711.71    266.74 o 
  -1  -3   9    13595.06    14071.58    277.65 o 
   0  -3   9    12667.25    13159.91    148.07 o 
   1  -3   9     7713.66     8165.83    100.60 o 
   2  -3   9      285.40      313.85     10.48 o 
   3  -3   9     2547.49     2531.74     33.31 o 
   4  -3   9     7077.54     6986.65     76.28 o 
   5  -3   9     3713.41     3633.97     54.32 o 
   6  -3   9     9508.93     9564.93    120.15 o 
   7  -3   9     5926.31     5917.66     83.68 o 
   8  -3   9      754.26      738.82     24.07 o 
  -8  -2   9     1963.71     1920.84    119.30 o 
  -7  -2   9     1452.49     1432.45     61.35 o 
  -6  -2   9      202.05      248.58     19.29 o 
  -5  -2   9       39.72       34.03      7.73 o 
  -4  -2   9        2.78        0.87      4.86 o 
  -3  -2   9      403.86      419.46     15.08 o 
  -2  -2   9      159.69      181.22      8.72 o 
  -1  -2   9      157.83      155.46     12.41 o 
   0  -2   9       57.22       57.57      4.76 o 
   1  -2   9      104.87      102.18      5.58 o 
   2  -2   9       21.33       18.13      3.72 o 
   3  -2   9        0.83        3.19      2.75 o 
   4  -2   9      206.74      200.88      9.18 o 
   5  -2   9      477.14      484.26     17.12 o 
   6  -2   9      572.98      558.83     17.79 o 
   7  -2   9     1983.04     1937.02     37.83 o 
   8  -2   9      229.33      223.06     14.65 o 
   9  -2   9        5.81        0.46      9.93 o 
  -8  -1   9     5934.53     5789.05    154.78 o 
  -7  -1   9     6306.04     6260.03    110.81 o 
  -6  -1   9     1163.15     1290.36     33.40 o 
  -5  -1   9       71.96       65.93      8.79 o 
  -4  -1   9      504.68      531.76     16.73 o 
  -3  -1   9     3195.03     3326.76     44.33 o 
  -2  -1   9     8145.40     8576.25     82.16 o 
  -1  -1   9     5672.66     5757.64     60.62 o 
   0  -1   9    14446.55    14852.26    152.57 o 
   1  -1   9     1398.41     1194.90     19.43 o 
   2  -1   9     2962.55     3200.93     39.53 o 
   3  -1   9      608.09      556.12     10.83 o 
   4  -1   9     3883.50     4048.67     50.57 o 
   5  -1   9    10678.97    10750.61    127.78 o 
   6  -1   9     4547.36     4404.47     62.79 o 
   7  -1   9    12346.41    12462.60    151.00 o 
   8  -1   9     4286.51     4455.80     68.19 o 
   9  -1   9       41.16       49.10     11.75 o 
  -8   0   9     3075.65     3053.80    101.66 o 
  -7   0   9     1588.47     1595.45     65.84 o 
  -6   0   9     2431.45     2380.63     51.70 o 
  -5   0   9       58.21       55.97      9.09 o 
  -4   0   9       90.26       97.97      9.85 o 
  -3   0   9      167.80      165.12      7.43 o 
  -2   0   9     3961.33     3897.24     41.77 o 
  -1   0   9     3462.53     3483.72     42.85 o 
   0   0   9     3720.62     3708.11     41.32 o 
   1   0   9     1390.10     1469.90     21.85 o 
   2   0   9        2.81        2.97      3.55 o 
   3   0   9        2.74       -3.03      3.03 o 
   4   0   9       16.93       12.82      3.67 o 
   5   0   9       62.24       49.68      5.49 o 
   6   0   9        7.47       -0.76      4.13 o 
   7   0   9      368.39      355.60     17.18 o 
   8   0   9      400.59      395.54     19.41 o 
   9   0   9      217.35      195.89     21.27 o 
  -8   1   9      203.38      230.48     17.67 o 
  -7   1   9      255.18      276.26     17.73 o 
  -6   1   9      510.39      500.68     20.44 o 
  -5   1   9      259.40      237.07     12.91 o 
  -4   1   9        9.31       16.39      4.33 o 
  -3   1   9      308.69      307.66     10.65 o 
  -2   1   9     5485.32     5549.95     63.84 o 
  -1   1   9    21982.35    21649.76    216.54 o 
   0   1   9     9786.07     9261.03     97.60 o 
   1   1   9    15359.68    16401.09    165.79 o 
   2   1   9    11878.52    12612.85    154.53 o 
   3   1   9      161.30      102.14      8.65 o 
   4   1   9      221.20      245.81     22.52 o 
   5   1   9     1102.76     1084.16     22.66 o 
   6   1   9     5513.75     5596.01     69.25 o 
   7   1   9     8043.03     8069.05     95.78 o 
   8   1   9     2364.42     2419.20     56.33 o 
   9   1   9     1668.52     1577.68     65.93 o 
  -8   2   9      908.78      967.28     34.43 o 
  -7   2   9     3237.22     3279.75     61.36 o 
  -6   2   9     4595.05     4702.11     76.13 o 
  -5   2   9     1132.60     1142.75     24.29 o 
  -4   2   9        3.13        5.93      4.12 o 
  -3   2   9      354.55      375.81     11.39 o 
  -2   2   9     2748.60     2710.10     44.29 o 
  -1   2   9     3983.25     4009.24     57.58 o 
   0   2   9     3575.78     3330.95     40.14 o 
   1   2   9     8053.04     8473.52     89.87 o 
   2   2   9     7522.60     7679.45     89.59 o 
   3   2   9       62.54       59.05      6.13 o 
   4   2   9      542.37      499.58     13.33 o 
   5   2   9      449.27      478.00     14.18 o 
   6   2   9        1.91       11.93      4.69 o 
   7   2   9      102.53       95.75      8.80 o 
   8   2   9       32.79       16.14      8.90 o 
   9   2   9       13.15       12.67      8.93 o 
  -8   3   9      827.81      735.60     39.17 o 
  -7   3   9      870.53      865.48     30.02 o 
  -6   3   9     2000.92     1978.84     41.17 o 
  -5   3   9      757.07      795.50     18.97 o 
  -4   3   9      352.57      374.50     12.33 o 
  -3   3   9        6.68        7.39      3.86 o 
  -2   3   9       22.16       43.52      5.63 o 
  -1   3   9     8355.54     8192.53    105.41 o 
   0   3   9    10756.46    10675.74    120.87 o 
   1   3   9    24163.24    25638.63    275.04 o 
   2   3   9     7990.15     7963.98    102.74 o 
   3   3   9     3337.12     3344.94     51.13 o 
   4   3   9       49.22       64.38      7.31 o 
   5   3   9     1834.26     1775.60     29.39 o 
   6   3   9     5597.56     5803.22     70.40 o 
   7   3   9    12308.56    12265.79    146.53 o 
   8   3   9     5568.07     5707.67     79.47 o 
   9   3   9     2278.55     2385.45     52.37 o 
  -8   4   9     1226.37     1151.05     83.97 o 
  -7   4   9     3421.23     3685.44     72.04 o 
  -6   4   9     8938.58     8922.44    138.61 o 
  -5   4   9     3330.02     3309.68     47.17 o 
  -4   4   9     4488.25     4359.45     55.95 o 
  -3   4   9        3.69        3.50      3.83 o 
  -2   4   9      715.04      759.34     18.90 o 
  -1   4   9     2293.79     2095.80     41.52 o 
   0   4   9     3965.09     3518.52     53.28 o 
   1   4   9     7788.93     7556.56     89.33 o 
   2   4   9     9164.28     8777.63    113.05 o 
   3   4   9     1433.73     1461.23     29.14 o 
   4   4   9     1817.01     1881.92     42.26 o 
   5   4   9       82.36       96.74      8.35 o 
   6   4   9       30.88       28.89      6.58 o 
   7   4   9     2767.34     2748.18     56.69 o 
   8   4   9     3958.14     4108.24     71.91 o 
   9   4   9     1990.24     2044.77     71.73 o 
  -7   5   9        7.68       12.33     12.73 o 
  -6   5   9        1.14       -0.63      6.47 o 
  -5   5   9      941.17      903.99     22.40 o 
  -4   5   9      410.75      409.86     14.05 o 
  -3   5   9      260.88      263.58      8.05 o 
  -2   5   9       49.82       34.06      6.76 o 
  -1   5   9       37.47       35.41      6.64 o 
   0   5   9     3255.76     3210.16     56.48 o 
   1   5   9     4282.11     4110.85     54.31 o 
   2   5   9     3603.32     3439.47     53.34 o 
   3   5   9     1636.90     1518.20     30.77 o 
   4   5   9      418.55      413.43     16.02 o 
   5   5   9      164.53      187.53     12.82 o 
   6   5   9      394.39      404.40     17.62 o 
   7   5   9     1234.61     1207.96     32.12 o 
   8   5   9     4133.48     4277.49     84.56 o 
   9   5   9     4546.71     4706.32     92.14 o 
  -7   6   9     2556.48     2576.81     63.77 o 
  -6   6   9     4318.49     4362.11     71.01 o 
  -5   6   9     4861.65     4952.55     75.58 o 
  -4   6   9     6272.05     6156.74    104.34 o 
  -3   6   9     3485.92     3458.37     70.14 o 
  -2   6   9       24.69       33.17      6.87 o 
  -1   6   9     3104.46     2979.14     55.69 o 
   0   6   9     2178.71     2057.33     42.26 o 
   1   6   9    11385.61    11107.08    141.78 o 
   2   6   9    12529.25    12789.86    188.68 o 
   3   6   9     3644.63     3792.90     59.50 o 
   4   6   9     2116.72     2252.83     41.86 o 
   5   6   9      153.48      137.48     11.61 o 
   6   6   9     1683.27     1545.05     40.86 o 
   7   6   9     1255.91     1228.06     33.16 o 
   8   6   9     1768.54     1758.32     42.75 o 
   9   6   9     2061.81     2044.92     64.59 o 
  -6   7   9      208.34      238.71     20.15 o 
  -5   7   9      129.31      138.60     15.60 o 
  -4   7   9      243.58      228.62     17.93 o 
  -3   7   9      150.03      160.72     14.79 o 
  -2   7   9      276.53      317.51     15.86 o 
  -1   7   9      259.38      266.32     14.33 o 
   0   7   9       11.61       16.09      6.13 o 
   1   7   9     1838.14     1877.12     54.30 o 
   2   7   9      554.63      548.53     18.36 o 
   3   7   9     1800.51     1728.81     35.68 o 
   4   7   9     1496.18     1564.74     36.36 o 
   5   7   9        0.44       -5.34      5.34 o 
   6   7   9      197.67      181.29     16.32 o 
   7   7   9      848.75      866.71     34.61 o 
   8   7   9     1943.63     1917.39     78.67 o 
  -6   8   9     3338.17     3508.86    135.16 o 
  -5   8   9     6357.12     6591.71    132.98 o 
  -4   8   9     2399.36     2458.43     58.16 o 
  -3   8   9      295.61      282.33     19.45 o 
  -2   8   9      663.83      622.24     25.41 o 
  -1   8   9      103.83       80.23     10.19 o 
   0   8   9     1269.84     1292.36     30.75 o 
   1   8   9    11762.75    11269.07    146.89 o 
   2   8   9     8508.80     8199.77    137.17 o 
   3   8   9    16500.87    17063.78    213.13 o 
   4   8   9     2822.18     2862.11     47.55 o 
   5   8   9     3292.10     3100.49     56.38 o 
   6   8   9      565.42      516.37     30.38 o 
   7   8   9      642.46      610.24     34.59 o 
   8   8   9     2366.38     2153.09    116.79 o 
  -5   9   9      646.24      675.45     32.28 o 
  -4   9   9      453.05      481.24     26.71 o 
  -3   9   9      151.06      171.58     16.82 o 
  -2   9   9      309.27      317.63     20.35 o 
  -1   9   9       27.31       29.22      8.91 o 
   0   9   9       20.48       29.95      7.98 o 
   1   9   9       85.50      117.40     10.37 o 
   2   9   9        4.24        4.72      6.14 o 
   3   9   9      188.04      258.10     21.17 o 
   4   9   9      236.54      222.88     15.35 o 
   5   9   9       50.61       37.75      9.01 o 
   6   9   9       77.31       77.25     21.86 o 
   7   9   9      156.67      163.02     21.59 o 
   8   9   9      201.02      195.38     41.84 o 
  -4  10   9     3257.28     3454.62     77.51 o 
  -3  10   9     3633.23     3738.44     79.19 o 
  -2  10   9     2374.34     2482.56     59.09 o 
  -1  10   9      978.05     1021.73     33.94 o 
   0  10   9       36.43       44.95     10.20 o 
   1  10   9     1948.91     1934.20     42.04 o 
   2  10   9     5734.00     5661.56     88.13 o 
   3  10   9     6216.64     6169.59     86.04 o 
   4  10   9     3842.05     3967.06     76.86 o 
   5  10   9     1531.79     1560.85     52.52 o 
   6  10   9      602.79      586.27     34.46 o 
   7  10   9      116.71      127.53     26.22 o 
  -3  11   9      725.82      858.13     35.81 o 
  -2  11   9      256.79      283.16     22.22 o 
  -1  11   9       21.37       25.87      9.81 o 
   0  11   9       54.14       58.53     15.15 o 
   1  11   9        5.68        9.66      8.19 o 
   2  11   9      124.03      107.40     15.15 o 
   3  11   9       57.15       67.74     11.36 o 
   4  11   9        8.85       -5.77     13.59 o 
   5  11   9        1.48        0.26     15.05 o 
   6  11   9        5.98       -8.26     16.20 o 
  -2  12   9      521.69      548.03     30.33 o 
  -1  12   9      387.92      379.86     24.82 o 
   0  12   9      271.99      350.22     34.27 o 
   1  12   9      256.55      264.50     21.47 o 
   2  12   9     2362.29     2424.37     58.61 o 
   4  12   9     3660.04     3871.31    115.83 o 
   5  12   9     1319.85     1283.71     65.64 o 
  -3 -10  10      670.59      644.69     50.79 o 
  -2 -10  10       12.97        7.53     16.98 o 
  -1 -10  10      295.97      311.34     36.22 o 
   0 -10  10      871.73      788.30     50.55 o 
   1 -10  10     1421.01     1483.19     68.37 o 
   2 -10  10      495.87      471.06     31.07 o 
   3 -10  10      826.10      974.54     82.49 o 
  -5  -9  10      483.90      397.09     62.09 o 
  -4  -9  10     1798.90     1941.29    119.16 o 
  -3  -9  10     1193.96     1225.26     52.18 o 
  -2  -9  10      137.43      113.33     20.19 o 
  -1  -9  10     2016.57     1868.12     75.85 o 
   0  -9  10     1595.59     1504.57    109.55 o 
   1  -9  10     1912.30     1956.15     52.01 o 
   2  -9  10     4222.27     3902.45     81.64 o 
   3  -9  10     2726.67     2653.27     56.17 o 
   4  -9  10      681.29      634.66     29.71 o 
  -5  -8  10     3767.06     3880.79    101.14 o 
  -4  -8  10     1792.68     2030.83     57.35 o 
  -3  -8  10     3720.06     3785.84     96.84 o 
  -2  -8  10      615.79      681.42     37.58 o 
  -1  -8  10      966.27      906.74     48.57 o 
   0  -8  10     1908.90     1872.25    123.59 o 
   1  -8  10     2533.40     2526.12     58.26 o 
   2  -8  10     4044.38     3846.15     77.75 o 
   3  -8  10     3557.31     3422.60     65.38 o 
   4  -8  10      668.74      641.94     28.98 o 
   5  -8  10      779.82      776.58     33.04 o 
  -6  -7  10       11.25       -1.97     13.56 o 
  -5  -7  10     1322.95     1382.70     49.25 o 
  -4  -7  10       52.23       48.23     12.99 o 
  -3  -7  10     2653.40     2822.79     65.67 o 
  -2  -7  10     1102.93     1104.81     52.88 o 
  -1  -7  10      282.03      267.58     27.69 o 
   0  -7  10      816.46      792.66     28.31 o 
   1  -7  10     1692.49     1601.21     42.06 o 
   2  -7  10     1800.00     1719.75     35.51 o 
   3  -7  10     4450.37     4368.64     81.33 o 
   4  -7  10     3559.96     3385.35     51.08 o 
   5  -7  10      395.74      383.48     17.24 o 
   6  -7  10       27.69       19.59      9.03 o 
  -7  -6  10      484.23      442.87     33.92 o 
  -6  -6  10     3176.38     3279.07     88.51 o 
  -5  -6  10     3913.33     4126.01    123.92 o 
  -4  -6  10     4910.66     5254.05    100.69 o 
  -3  -6  10    10510.09    11392.13    223.33 o 
  -2  -6  10     3718.31     4065.86     90.90 o 
  -1  -6  10     3105.17     3333.56     73.56 o 
   0  -6  10      159.58      158.06     10.93 o 
   1  -6  10      321.52      334.41     14.60 o 
   2  -6  10     4552.02     4367.28     68.76 o 
   3  -6  10     4754.44     4765.99     62.55 o 
   4  -6  10     4107.92     3987.01     55.78 o 
   5  -6  10      620.30      681.11     22.80 o 
   6  -6  10       33.06       29.21      8.50 o 
   7  -6  10       10.47       19.99      9.65 o 
  -7  -5  10      130.81       95.68     22.05 o 
  -6  -5  10      565.60      563.67     26.59 o 
  -5  -5  10       87.37       88.88     12.09 o 
  -4  -5  10        4.16       12.49      7.03 o 
  -3  -5  10      162.14      158.72     12.60 o 
  -2  -5  10       67.11       75.82     10.48 o 
  -1  -5  10      185.76      210.29     12.02 o 
   0  -5  10     1364.45     1429.43     30.58 o 
   1  -5  10     1101.33     1083.21     25.57 o 
   2  -5  10      179.24      183.94     12.30 o 
   3  -5  10      750.53      781.35     18.43 o 
   4  -5  10     2392.48     2301.23     36.79 o 
   5  -5  10     1196.12     1139.21     32.52 o 
   6  -5  10      186.16      174.99     13.79 o 
   7  -5  10       67.85       64.54     11.70 o 
  -7  -4  10       76.92       60.40     12.42 o 
  -6  -4  10      771.59      740.32     29.18 o 
  -5  -4  10     4967.83     5280.74     95.56 o 
  -4  -4  10     5231.62     5633.71    101.72 o 
  -3  -4  10     9158.93     9979.66    124.57 o 
  -2  -4  10     8999.78     9484.69    201.91 o 
  -1  -4  10     1233.12     1278.59     28.04 o 
   0  -4  10       50.55       54.53      6.50 o 
   1  -4  10     5311.48     5299.33     68.82 o 
   2  -4  10    15106.57    14297.17    164.36 o 
   3  -4  10     7081.00     6946.74     88.42 o 
   4  -4  10     5191.18     4957.43     63.69 o 
   5  -4  10     2506.41     2649.23     44.88 o 
   6  -4  10     2088.00     2100.74     43.45 o 
   7  -4  10        6.76        4.41      6.70 o 
   8  -4  10     1118.95     1110.82     39.25 o 
  -8  -3  10      389.61      401.81     53.64 o 
  -7  -3  10        2.11       -2.43      9.78 o 
  -6  -3  10       91.86       66.25     13.05 o 
  -5  -3  10      203.63      203.41     14.53 o 
  -4  -3  10      315.46      336.51     17.45 o 
  -3  -3  10      163.32      170.07     12.52 o 
  -2  -3  10      105.80      119.15     10.53 o 
  -1  -3  10        2.68        0.45      4.12 o 
   0  -3  10       99.74      112.31      7.64 o 
   1  -3  10        0.02        2.55      3.27 o 
   2  -3  10      102.67      104.56      7.07 o 
   3  -3  10      346.46      353.60     11.78 o 
   4  -3  10      820.82      818.37     20.29 o 
   5  -3  10      536.36      543.64     17.40 o 
   6  -3  10     1220.62     1215.21     28.06 o 
   7  -3  10       84.92       90.80     10.29 o 
   8  -3  10      321.61      334.78     21.92 o 
  -8  -2  10      390.91      453.52     39.14 o 
  -7  -2  10      540.20      523.52     38.79 o 
  -6  -2  10       16.19        6.88      8.69 o 
  -5  -2  10     2905.03     2960.61     62.05 o 
  -4  -2  10     2314.32     2452.69     52.19 o 
  -3  -2  10     7837.77     8213.16    104.37 o 
  -2  -2  10    11041.89    11574.05    186.20 o 
  -1  -2  10    10679.40    11102.99    163.99 o 
   0  -2  10     1513.20     1623.49     23.52 o 
   1  -2  10      382.71      340.05      9.68 o 
   2  -2  10     2538.54     2545.17     32.53 o 
   3  -2  10    17128.23    17270.86    167.46 o 
   4  -2  10    23172.57    23289.16    258.18 o 
   5  -2  10     6138.41     6273.34     82.29 o 
   6  -2  10     6596.10     6809.99     90.26 o 
   7  -2  10     1834.97     1922.84     40.10 o 
   8  -2  10      348.87      322.07     16.88 o 
   9  -2  10      266.66      262.45     18.45 o 
  -8  -1  10      624.69      733.87     46.80 o 
  -7  -1  10     1463.64     1381.12     37.38 o 
  -6  -1  10        0.90        5.00      8.10 o 
  -5  -1  10     1099.99     1136.35     27.40 o 
  -4  -1  10      531.76      508.27     18.89 o 
  -3  -1  10     1145.55     1217.58     27.55 o 
  -2  -1  10     4517.24     4562.15     52.25 o 
  -1  -1  10     3276.34     3253.28     40.23 o 
   0  -1  10      336.88      337.77     14.82 o 
   1  -1  10        0.22       -2.56      2.62 o 
   2  -1  10       18.46       14.60      3.43 o 
   3  -1  10       18.54       16.45      3.91 o 
   4  -1  10       19.37       29.64      5.02 o 
   5  -1  10      126.76      121.67      8.85 o 
   6  -1  10       21.80       16.59      5.82 o 
   7  -1  10       18.03        9.54      8.64 o 
   8  -1  10       34.62       18.51      9.04 o 
   9  -1  10        1.04       17.75     12.36 o 
  -8   0  10     1801.19     1797.17     56.49 o 
  -7   0  10     3343.21     3081.68     61.42 o 
  -6   0  10       45.75       44.55      9.40 o 
  -5   0  10     1392.09     1456.92     36.36 o 
  -4   0  10     2644.26     2657.56     55.09 o 
  -3   0  10     5013.71     4929.18     60.29 o 
  -2   0  10    13152.53    13520.09    146.31 o 
  -1   0  10    32934.24    33073.56    326.25 o 
   0   0  10     7739.64     7625.54     77.60 o 
   1   0  10      714.92      813.88     14.39 o 
   2   0  10     1411.50     1621.61     24.28 o 
   3   0  10     4779.99     4744.81     56.23 o 
   4   0  10    10331.09    10172.21    110.36 o 
   5   0  10     3976.42     3947.94     51.22 o 
   6   0  10    14391.28    14231.97    166.47 o 
   7   0  10     3464.49     3414.31     60.00 o 
   8   0  10      784.60      738.81     25.50 o 
   9   0  10      188.28      217.77     23.10 o 
  -8   1  10     2533.94     2453.36     99.86 o 
  -7   1  10     4679.32     4441.65    106.33 o 
  -6   1  10      485.42      491.06     20.72 o 
  -5   1  10      560.58      541.51     18.56 o 
  -4   1  10     1374.89     1360.41     27.44 o 
  -3   1  10     2332.72     2327.99     34.17 o 
  -2   1  10     8032.93     7730.20    100.21 o 
  -1   1  10     4131.37     4008.72     45.38 o 
   0   1  10     1733.82     1757.54     25.46 o 
   1   1  10      934.96      959.74     16.85 o 
   2   1  10        4.08        4.63      4.22 o 
   3   1  10      297.84      304.83     11.96 o 
   4   1  10     1077.62     1074.05     21.46 o 
   5   1  10      609.27      588.69     16.47 o 
   6   1  10       81.74       91.94      7.99 o 
   7   1  10       13.12       12.54      5.53 o 
   8   1  10       17.45        3.97      7.72 o 
   9   1  10       90.90       75.24     14.77 o 
  -8   2  10      159.37      160.02     18.23 o 
  -7   2  10     1270.58     1346.24     38.77 o 
  -6   2  10       28.38       23.85      8.07 o 
  -5   2  10        1.53        3.15      5.46 o 
  -4   2  10      799.81      774.56     20.59 o 
  -3   2  10     3805.79     3754.63     53.24 o 
  -2   2  10     8718.54     8817.54    105.24 o 
  -1   2  10     8002.73     7733.03     92.24 o 
   0   2  10    12824.02    12816.86    132.71 o 
   1   2  10     8671.26     9002.08    126.80 o 
   2   2  10       26.51       25.34      4.16 o 
   3   2  10     1760.57     1650.41     30.26 o 
   4   2  10     1631.13     1574.11     26.90 o 
   5   2  10     4614.69     4635.88     62.26 o 
   6   2  10     7562.51     7493.27     87.88 o 
   7   2  10     2141.26     2136.10     35.87 o 
   8   2  10     1028.44     1024.90     26.41 o 
   9   2  10       26.67       13.58     10.27 o 
  -8   3  10     2034.90     1978.45     70.45 o 
  -7   3  10     5238.58     5318.73    112.32 o 
  -6   3  10     2423.55     2533.99     62.95 o 
  -5   3  10       79.66       81.09      9.35 o 
  -4   3  10       26.20       45.68     10.84 o 
  -3   3  10     1862.96     1785.70     34.19 o 
  -2   3  10     5554.17     5389.04     75.81 o 
  -1   3  10    11129.54    11134.82    158.45 o 
   0   3  10    15842.03    15905.59    191.90 o 
   1   3  10     3058.11     3116.15     38.25 o 
   2   3  10     1829.94     1864.87     33.22 o 
   3   3  10        6.92       13.79      4.46 o 
   4   3  10     3097.60     3106.36     63.25 o 
   5   3  10     2867.33     2881.38     42.15 o 
   6   3  10     6030.19     5979.80     72.37 o 
   7   3  10     1523.70     1487.97     28.31 o 
   8   3  10      121.32      106.07     10.37 o 
   9   3  10      211.20      215.42     19.42 o 
  -7   4  10       19.13       38.82     12.80 o 
  -6   4  10      193.12      231.38     19.33 o 
  -5   4  10      245.53      233.95     12.50 o 
  -4   4  10     1231.28     1286.81     26.73 o 
  -3   4  10      646.23      620.87     16.75 o 
  -2   4  10      209.93      227.32     15.41 o 
  -1   4  10      520.17      401.57     21.38 o 
   0   4  10     2826.74     2737.70     45.14 o 
   1   4  10     1869.91     1755.33     27.98 o 
   2   4  10     1189.37     1302.78     29.18 o 
   3   4  10     2794.04     2793.07     46.07 o 
   4   4  10     3153.37     3051.48     56.74 o 
   5   4  10     1265.21     1257.07     32.97 o 
   6   4  10     6876.72     6810.36     99.01 o 
   7   4  10     6653.51     6871.34    102.17 o 
   8   4  10     3362.96     3480.08     64.43 o 
   9   4  10      264.81      305.64     22.41 o 
  -7   5  10     4727.13     4785.64    100.93 o 
  -6   5  10     2546.43     2559.38     62.26 o 
  -5   5  10     2694.63     2605.74     44.15 o 
  -4   5  10        5.20        2.67      4.65 o 
  -3   5  10     1536.16     1529.33     28.71 o 
  -2   5  10     3869.41     3856.07     68.66 o 
  -1   5  10     8937.28     8617.21    128.72 o 
   0   5  10    10621.02     9954.00    150.06 o 
   1   5  10     1865.55     1795.05     33.71 o 
   2   5  10     2692.42     2573.22     47.51 o 
   3   5  10      145.38      175.01     10.96 o 
   4   5  10     1379.07     1308.54     29.21 o 
   5   5  10      615.67      662.45     23.41 o 
   6   5  10     1588.53     1509.16     35.27 o 
   7   5  10      960.26     1013.99     33.64 o 
   8   5  10     1478.98     1467.54     59.40 o 
   9   5  10       32.31       24.48     14.36 o 
  -7   6  10        6.19       17.19      9.18 o 
  -6   6  10        0.33       16.95      6.53 o 
  -5   6  10       56.35       49.60     11.03 o 
  -4   6  10       74.52       66.85     12.10 o 
  -3   6  10       15.29       21.80      8.60 o 
  -2   6  10      543.31      542.07     21.15 o 
  -1   6  10     1289.50     1266.35     38.37 o 
   0   6  10     2191.75     2115.61     43.81 o 
   1   6  10     2954.69     2895.04     64.23 o 
   2   6  10      443.30      491.95     20.16 o 
   3   6  10      233.90      234.75     20.55 o 
   4   6  10      110.77      105.82      9.88 o 
   5   6  10     1432.24     1396.94     36.39 o 
   6   6  10     2281.32     2293.48     56.05 o 
   7   6  10     2730.62     2737.51     69.95 o 
   8   6  10     3532.12     3611.71     76.78 o 
   9   6  10      830.92      860.28     53.37 o 
  -6   7  10     2436.82     2586.36     62.83 o 
  -5   7  10     2214.56     2396.98     64.57 o 
  -4   7  10     1977.65     2034.49     50.57 o 
  -3   7  10       26.24       22.71      8.25 o 
  -2   7  10      957.07      944.35     26.56 o 
  -1   7  10     4177.96     4060.46     65.96 o 
   0   7  10     9357.68     9057.59    136.30 o 
   1   7  10     7451.45     7305.31    101.27 o 
   2   7  10    10938.74    10555.69    155.58 o 
   3   7  10      585.22      562.11     19.37 o 
   4   7  10     1438.06     1381.93     31.89 o 
   5   7  10     2356.73     2250.06     57.81 o 
   6   7  10     4115.54     4103.42     79.51 o 
   7   7  10     4488.43     4591.61     88.57 o 
   8   7  10     3084.81     3086.93     83.14 o 
  -6   8  10      400.54      476.92     64.46 o 
  -5   8  10      435.06      403.84     38.84 o 
  -4   8  10      742.23      758.22     41.05 o 
  -3   8  10        1.43        0.89      6.79 o 
  -2   8  10        9.97        5.25      7.39 o 
  -1   8  10      283.19      280.62     15.67 o 
   0   8  10      180.31      174.40     12.67 o 
   1   8  10        9.46       13.58      6.15 o 
   2   8  10      329.00      384.47     20.23 o 
   3   8  10       43.50       58.27     15.11 o 
   4   8  10       52.80       57.33      8.90 o 
   5   8  10      355.83      332.57     17.89 o 
   6   8  10      504.89      474.17     24.77 o 
   7   8  10      547.11      588.80     28.51 o 
   8   8  10      984.51      859.51     53.52 o 
  -5   9  10     3433.47     3558.67     79.60 o 
  -4   9  10      528.01      603.59     56.46 o 
  -3   9  10       10.94       19.30      9.15 o 
  -2   9  10     2657.46     2739.92     62.99 o 
  -1   9  10     7898.78     7729.71    126.71 o 
   0   9  10     5311.84     5470.47     85.06 o 
   1   9  10     7989.44     7864.30    113.32 o 
   2   9  10    17418.05    17149.79    244.14 o 
   3   9  10      712.35      777.42     28.05 o 
   4   9  10      273.20      276.12     16.89 o 
   5   9  10       24.69       19.91      8.24 o 
   6   9  10      420.53      457.60     25.37 o 
   7   9  10     2224.83     2302.47     69.57 o 
  -4  10  10      413.35      426.15     27.12 o 
  -3  10  10       18.97        9.34      9.11 o 
  -2  10  10       56.26       28.05     10.04 o 
  -1  10  10      349.83      392.27     22.76 o 
   0  10  10      198.88      190.65     16.71 o 
   1  10  10       43.23       37.63      9.12 o 
   2  10  10      402.96      454.86     21.46 o 
   3  10  10        5.12        7.63      7.58 o 
   4  10  10       56.05       53.53     11.96 o 
   5  10  10       12.47        8.94     14.23 o 
   6  10  10       21.97       -5.80     14.73 o 
   7  10  10        0.57       -3.83     14.41 o 
  -3  11  10      880.52      940.23     37.63 o 
  -2  11  10      154.94      185.24     18.84 o 
  -1  11  10       86.57       81.54     15.17 o 
   0  11  10     2009.97     2089.64     52.68 o 
   1  11  10     3483.75     3396.45     72.74 o 
   2  11  10     3462.20     3516.34     73.14 o 
   3  11  10     3967.73     3977.90     64.77 o 
   4  11  10     1594.46     1680.00     85.79 o 
   5  11  10      124.99      139.12     25.82 o 
   6  11  10      645.24      606.75     60.61 o 
  -1  12  10        6.81       23.65     11.11 o 
   0  12  10       22.08       15.74     10.81 o 
   1  12  10      725.20      784.43     33.85 o 
   2  12  10     2049.76     2222.36     56.53 o 
   3  12  10      376.16      426.95     51.45 o 
   4  12  10        5.07        5.29     16.24 o 
  -2 -10  11      687.32      660.39     82.34 o 
  -1 -10  11     2865.29     2810.65    121.37 o 
   0 -10  11     4469.46     4269.67    152.27 o 
   1 -10  11     1219.31     1249.24     63.29 o 
   2 -10  11     3588.59     3704.54     80.58 o 
  -4  -9  11      889.82      896.13     58.75 o 
  -3  -9  11       58.21       73.25     22.74 o 
  -2  -9  11     1541.80     1552.01     58.87 o 
  -1  -9  11     2735.47     2803.65     98.33 o 
   0  -9  11     2419.77     2386.55     88.20 o 
   1  -9  11     1512.33     1455.85     53.17 o 
   2  -9  11     1188.93     1158.40     39.86 o 
   3  -9  11       18.90        8.69      9.06 o 
   4  -9  11       58.79       55.57     17.14 o 
  -5  -8  11       48.10       26.34     16.52 o 
  -4  -8  11       31.21       24.67     12.78 o 
  -3  -8  11      331.63      343.40     42.68 o 
  -2  -8  11      439.13      457.74     32.07 o 
  -1  -8  11     3042.12     3018.39    121.67 o 
   0  -8  11     2422.41     2234.28    239.35 o 
   1  -8  11     2977.91     2816.03     63.55 o 
   2  -8  11     3740.51     3478.56     73.73 o 
   3  -8  11      601.29      554.34     23.44 o 
   4  -8  11      385.25      436.04     26.20 o 
   5  -8  11       34.56       25.30     19.97 o 
  -6  -7  11     3693.61     4142.22    128.79 o 
  -5  -7  11     2089.77     2317.77     63.13 o 
  -4  -7  11     2932.19     3090.01    103.36 o 
  -3  -7  11      443.52      519.52     28.12 o 
  -2  -7  11      324.72      304.93     25.72 o 
  -1  -7  11     2533.80     2355.62    161.59 o 
   0  -7  11     5803.39     5532.87     98.88 o 
   1  -7  11     3664.46     3631.14     60.38 o 
   2  -7  11     4418.14     4437.12     71.54 o 
   3  -7  11     2711.15     2591.97     44.71 o 
   4  -7  11        1.80        7.63      5.60 o 
   5  -7  11      674.47      614.68     23.06 o 
   6  -7  11      863.22      942.20     32.51 o 
  -6  -6  11      123.88      124.82     21.15 o 
  -5  -6  11      278.78      267.07     23.11 o 
  -4  -6  11      293.19      329.56     23.86 o 
  -3  -6  11       31.19       30.22      8.09 o 
  -2  -6  11     1109.93     1123.84     31.43 o 
  -1  -6  11        8.44       18.13     12.52 o 
   0  -6  11       12.28       14.41      6.35 o 
   1  -6  11     1177.95     1174.13     28.49 o 
   2  -6  11     2024.71     1956.03     39.60 o 
   3  -6  11     2896.47     2831.10     43.24 o 
   4  -6  11      132.24      159.57     11.71 o 
   5  -6  11      370.91      339.46     17.70 o 
   6  -6  11      515.85      545.36     22.84 o 
   7  -6  11     2117.26     2345.27    127.14 o 
  -7  -5  11     2955.05     3147.59     67.97 o 
  -6  -5  11     5129.00     5520.89    100.34 o 
  -5  -5  11     4826.23     5180.80     95.29 o 
  -4  -5  11     6800.61     7188.41    125.97 o 
  -3  -5  11     1759.01     1842.07     53.51 o 
  -2  -5  11     1480.98     1580.26     39.73 o 
  -1  -5  11     5451.15     6048.29     99.31 o 
   0  -5  11    11124.74    10923.07    144.82 o 
   1  -5  11     1906.75     1884.87     37.25 o 
   2  -5  11     1700.83     1747.34     32.38 o 
   3  -5  11     9884.43     9473.46    117.58 o 
   4  -5  11     2807.62     2953.49     52.80 o 
   5  -5  11       98.06       74.10      9.91 o 
   6  -5  11     1030.20      985.36     28.92 o 
   7  -5  11      838.52      857.57     31.28 o 
  -7  -4  11      707.16      636.65     29.82 o 
  -6  -4  11      223.34      236.63     25.82 o 
  -5  -4  11      112.92      116.69     14.33 o 
  -4  -4  11      749.88      791.03     25.92 o 
  -3  -4  11       22.98       32.87      8.47 o 
  -2  -4  11      182.22      207.05     13.63 o 
  -1  -4  11       33.14       35.61      7.16 o 
   0  -4  11      149.74      179.61     10.24 o 
   1  -4  11     1320.34     1275.10     28.06 o 
   2  -4  11      309.13      297.52     12.41 o 
   3  -4  11      383.83      383.07     14.37 o 
   4  -4  11      531.82      518.83     22.20 o 
   5  -4  11      227.32      225.53     12.95 o 
   6  -4  11        4.20        6.68      6.16 o 
   7  -4  11      535.76      527.78     20.89 o 
   8  -4  11      833.41      941.83     36.52 o 
  -7  -3  11      305.98      284.99     24.48 o 
  -6  -3  11     2640.14     2467.91     58.72 o 
  -5  -3  11     4609.53     4724.14    104.13 o 
  -4  -3  11     6318.21     6765.06    121.78 o 
  -3  -3  11     5643.11     5942.32     90.44 o 
  -2  -3  11     5038.67     5399.20     81.91 o 
  -1  -3  11       12.55        3.96      4.78 o 
   0  -3  11     2887.58     2894.65     40.42 o 
   1  -3  11     5787.92     5684.12     63.01 o 
   2  -3  11    12146.03    12032.45    129.99 o 
   3  -3  11     6486.36     6284.59     75.02 o 
   4  -3  11     7813.21     7629.95     96.81 o 
   5  -3  11     3320.54     3175.63     50.54 o 
   6  -3  11       27.75       29.55      7.07 o 
   7  -3  11      792.82      800.02     24.15 o 
   8  -3  11     2652.82     2874.25     66.74 o 
  -8  -2  11        0.20       -9.76     21.29 o 
  -7  -2  11       35.63       31.58     13.19 o 
  -6  -2  11      459.54      502.11     25.51 o 
  -5  -2  11     1405.43     1424.26     35.62 o 
  -4  -2  11      581.24      648.19     22.25 o 
  -3  -2  11      470.01      462.53     18.54 o 
  -2  -2  11      550.54      583.94     15.82 o 
  -1  -2  11      107.62      107.68      8.38 o 
   0  -2  11       21.69       26.51      4.38 o 
   1  -2  11        1.71        2.22      3.10 o 
   2  -2  11        9.00        7.15      3.64 o 
   3  -2  11        0.16        6.11      4.15 o 
   4  -2  11       88.61       93.82      8.12 o 
   5  -2  11      417.79      443.46     15.76 o 
   6  -2  11       17.67       14.34      6.15 o 
   7  -2  11      299.95      307.04     17.70 o 
   8  -2  11      822.69      806.60     25.11 o 
  -8  -1  11       26.18       21.96     10.95 o 
  -7  -1  11      423.34      369.38     30.59 o 
  -6  -1  11      594.15      680.79     51.82 o 
  -5  -1  11     4705.63     4876.58     71.98 o 
  -4  -1  11     3942.46     4198.57     92.61 o 
  -3  -1  11     2568.14     2690.44     48.15 o 
  -2  -1  11     3878.74     3869.20     53.80 o 
  -1  -1  11     1796.75     2224.45     29.79 o 
   0  -1  11     1359.95     1404.57     21.62 o 
   1  -1  11     5113.14     5017.14     58.84 o 
   2  -1  11    12255.94    12545.49    123.91 o 
   3  -1  11    25434.87    26255.64    286.88 o 
   4  -1  11     4416.40     4561.80     61.12 o 
   5  -1  11     6994.98     6820.31     87.76 o 
   6  -1  11     2274.15     2321.43     40.46 o 
   7  -1  11     1232.00     1192.91     28.25 o 
   8  -1  11     3841.71     3941.91     63.42 o 
   9  -1  11     1856.35     2011.04    121.96 o 
  -8   0  11      223.75      198.57     19.75 o 
  -7   0  11      282.39      239.19     17.71 o 
  -6   0  11      681.82      645.18     24.09 o 
  -5   0  11     2059.36     2013.68     38.83 o 
  -4   0  11     3346.68     3283.12     56.72 o 
  -3   0  11     2920.57     3018.80     69.51 o 
  -2   0  11     4224.75     4159.53     52.20 o 
  -1   0  11      142.46      148.86      7.94 o 
   0   0  11     1309.96     1402.04     21.24 o 
   1   0  11      254.43      268.31      9.22 o 
   2   0  11      963.79      950.42     17.63 o 
   3   0  11     1017.30     1009.98     22.23 o 
   4   0  11      120.03      122.52      7.43 o 
   5   0  11      978.37      947.86     20.00 o 
   6   0  11       58.41       68.21     10.59 o 
   7   0  11      412.86      394.38     18.55 o 
   8   0  11        9.29        9.23     10.37 o 
   9   0  11       67.64       84.64     15.97 o 
  -8   1  11        0.74       -4.25     10.68 o 
  -7   1  11        3.09       -2.82      9.64 o 
  -6   1  11      431.81      417.90     20.88 o 
  -5   1  11     1648.33     1581.00     50.33 o 
  -4   1  11     3607.44     3608.47     68.73 o 
  -3   1  11    10712.26    10598.77    126.32 o 
  -2   1  11     6228.04     6275.45     73.16 o 
  -1   1  11     4711.33     4724.07     57.25 o 
   0   1  11      863.68      905.36     15.83 o 
   1   1  11     1531.64     1593.05     24.30 o 
   2   1  11     2982.41     2918.06     45.88 o 
   3   1  11     7270.25     7314.39     97.94 o 
   4   1  11    10149.41    10114.84    119.24 o 
   5   1  11     7762.34     7762.04     96.55 o 
   6   1  11     1167.41     1109.26     23.31 o 
   7   1  11     1000.25     1003.22     25.12 o 
   8   1  11      598.95      618.39     23.10 o 
   9   1  11     3415.10     3455.29     81.69 o 
  -7   2  11      150.36      160.20     17.21 o 
  -6   2  11      460.72      418.56     20.81 o 
  -5   2  11     1363.10     1338.54     42.27 o 
  -4   2  11     3816.16     3825.19     57.70 o 
  -3   2  11     5154.86     5043.63     74.12 o 
  -2   2  11     7769.39     7658.16    103.13 o 
  -1   2  11     4564.09     4676.74     61.66 o 
   0   2  11      945.27      930.63     19.67 o 
   1   2  11       41.95       40.44      4.32 o 
   2   2  11     1660.11     1550.15     33.11 o 
   3   2  11      737.37      767.68     19.17 o 
   4   2  11     1112.29     1190.80     25.91 o 
   5   2  11        9.82       18.51      5.83 o 
   6   2  11        2.52        2.38      4.57 o 
   7   2  11       33.89       40.07      8.13 o 
   8   2  11      305.50      312.23     15.53 o 
   9   2  11       25.22       18.86     10.58 o 
  -7   3  11       15.74       -3.22     10.25 o 
  -6   3  11        7.44        3.74      9.19 o 
  -5   3  11      411.03      381.67     19.53 o 
  -4   3  11      166.61      159.99     10.60 o 
  -3   3  11     4173.39     4199.75     83.14 o 
  -2   3  11     5986.39     5973.12     83.51 o 
  -1   3  11     8792.18     8859.82    105.23 o 
   0   3  11      492.07      502.48     19.44 o 
   1   3  11       43.74       61.92      7.35 o 
   2   3  11      428.32      438.48     11.48 o 
   3   3  11     6409.37     6479.68     79.27 o 
   4   3  11    11095.66    10963.36    139.46 o 
   5   3  11    13143.60    12819.21    162.43 o 
   6   3  11     4062.81     4096.09     58.78 o 
   7   3  11      321.80      310.74     13.74 o 
   8   3  11      150.86      138.92     11.12 o 
   9   3  11      845.50      918.80     41.47 o 
  -7   4  11      893.92      992.50     55.73 o 
  -6   4  11      272.91      231.83     17.18 o 
  -5   4  11     2648.36     2707.69     45.68 o 
  -4   4  11     3232.85     3279.33     50.60 o 
  -3   4  11     3071.81     2898.52     45.05 o 
  -2   4  11     8677.79     8130.33    130.53 o 
  -1   4  11     7663.52     7299.96     97.18 o 
   0   4  11     2016.36     1919.72     36.19 o 
   1   4  11       27.89       36.69      6.03 o 
   2   4  11     4792.82     4669.28     90.77 o 
   3   4  11     7034.61     6910.38     94.66 o 
   4   4  11     1705.81     1723.34     38.86 o 
   5   4  11     3619.49     3350.39     63.25 o 
   6   4  11     8329.15     8306.28    117.19 o 
   7   4  11     4664.61     4558.92     85.45 o 
   8   4  11       18.43        8.36      9.71 o 
   9   4  11      238.79      254.63     25.58 o 
  -7   5  11       28.17       38.77     12.00 o 
  -6   5  11        0.00       -0.71      8.14 o 
  -5   5  11       12.85        9.07      5.90 o 
  -4   5  11        0.36        6.15      4.88 o 
  -3   5  11      221.19      211.90      9.55 o 
  -2   5  11      743.21      738.61     24.59 o 
  -1   5  11      955.86      905.73     26.75 o 
   0   5  11      827.41      771.72     21.28 o 
   1   5  11       29.46       25.88      5.82 o 
   2   5  11      473.10      523.83     22.19 o 
   3   5  11     1375.76     1323.19     29.83 o 
   4   5  11     1534.17     1540.63     32.92 o 
   5   5  11     1988.01     1934.44     44.22 o 
   6   5  11     3372.62     3390.16     67.06 o 
   7   5  11     3366.80     3185.88     70.85 o 
   8   5  11      474.87      508.19     26.76 o 
   9   5  11      239.38      224.34     29.12 o 
  -6   6  11     1511.38     1543.78     42.91 o 
  -5   6  11        0.04       -1.47      9.00 o 
  -4   6  11     1215.31     1231.96     33.04 o 
  -3   6  11     5000.55     5020.81     79.45 o 
  -2   6  11     6590.43     6424.47     94.68 o 
  -1   6  11    13349.66    12948.02    186.49 o 
   0   6  11     4831.37     4564.67     69.88 o 
   1   6  11     1132.82     1226.38     33.97 o 
   2   6  11      449.95      487.27     20.79 o 
   3   6  11     3480.25     3309.13     54.92 o 
   4   6  11     7448.61     7152.03    100.85 o 
   5   6  11     2783.51     2749.72     56.80 o 
   6   6  11     3797.66     3611.92     71.68 o 
   7   6  11     5111.27     4987.77     99.22 o 
   8   6  11      363.24      379.52     24.27 o 
   9   6  11       27.48       11.24     22.77 o 
  -6   7  11        9.21       21.56     10.80 o 
  -5   7  11      333.56      337.64     22.64 o 
  -4   7  11      161.76      177.03     16.47 o 
  -3   7  11      426.64      423.06     19.96 o 
  -2   7  11      136.22      164.90     13.16 o 
  -1   7  11      161.10      168.96     12.80 o 
   0   7  11       84.31       87.37      9.22 o 
   1   7  11        7.17        4.02      6.61 o 
   2   7  11        4.90       10.67      6.97 o 
   3   7  11      522.84      547.29     22.99 o 
   4   7  11      553.56      505.22     19.45 o 
   5   7  11     2236.36     2185.19     45.08 o 
   6   7  11     2099.85     2026.29     50.11 o 
   7   7  11      940.02      923.82     33.78 o 
   8   7  11      609.62      616.55     30.60 o 
  -5   8  11      287.93      225.79     24.68 o 
  -4   8  11      369.14      406.96     24.47 o 
  -3   8  11      432.09      446.09     24.02 o 
  -2   8  11     3368.73     3255.99     67.31 o 
  -1   8  11     9971.01     9669.64    134.05 o 
   0   8  11     5203.58     5086.82     78.84 o 
   1   8  11     7937.08     8188.77    129.13 o 
   2   8  11      231.56      219.79     16.66 o 
   3   8  11       10.06       15.90      8.58 o 
   4   8  11      537.30      707.48     26.90 o 
   5   8  11     4245.93     4198.14     71.05 o 
   6   8  11     4894.02     4888.70     92.04 o 
   7   8  11     1964.78     2030.84     53.38 o 
   8   8  11     2059.31     2520.02    130.69 o 
  -5   9  11        3.79       -2.07     26.02 o 
  -4   9  11       25.12       30.18     12.03 o 
  -3   9  11      138.33      136.81     19.10 o 
  -2   9  11       94.09       86.17     12.69 o 
  -1   9  11      147.44      140.70     17.97 o 
   0   9  11       53.20       52.56      9.31 o 
   1   9  11       75.82       89.53     11.28 o 
   2   9  11       28.75       38.29      9.72 o 
   3   9  11       71.07       56.13     11.35 o 
   4   9  11        4.57       -2.35      6.82 o 
   5   9  11      354.80      374.61     22.67 o 
   6   9  11      255.67      231.33     34.80 o 
   7   9  11      258.04      280.19     26.96 o 
  -4  10  11       72.26       84.82     14.91 o 
  -3  10  11      162.15      128.06     21.81 o 
  -2  10  11     1493.43     1549.72     45.42 o 
  -1  10  11     4986.44     5001.14     94.14 o 
   0  10  11     6965.08     7050.62    106.94 o 
   1  10  11     5253.86     5123.93     84.54 o 
   2  10  11     1107.26     1196.90     33.93 o 
   3  10  11      123.97      152.97     16.00 o 
   4  10  11      336.45      328.71     22.20 o 
   5  10  11     1575.75     1596.38     63.29 o 
   6  10  11     3907.78     3913.04    154.49 o 
  -3  11  11       17.83       51.45     31.05 o 
  -2  11  11      109.16       93.35     15.49 o 
  -1  11  11      569.10      659.13     37.90 o 
   0  11  11      504.52      528.30     37.04 o 
   1  11  11      575.47      618.17     30.29 o 
   2  11  11      262.83      283.28     18.95 o 
   3  11  11      130.77      125.35     15.61 o 
   4  11  11       41.56       29.86     11.39 o 
   5  11  11        0.08       16.41     16.11 o 
  -1  12  11     1068.96     1045.73     39.30 o 
   0  12  11     3176.17     3222.65     74.60 o 
   1  12  11     7019.93     7590.99    132.51 o 
   2  12  11     2129.83     2247.31     58.10 o 
   3  12  11       71.48       54.61     15.75 o 
   4  12  11      316.08      339.62     35.93 o 
  -1 -10  12     2300.00     2029.79    125.96 o 
   0 -10  12      862.19      761.06     77.47 o 
  -3  -9  12     1523.20     1598.41     78.35 o 
  -2  -9  12     1395.34     1400.53     68.88 o 
  -1  -9  12     1749.60     1798.04     77.35 o 
   0  -9  12     1448.50     1273.52     62.85 o 
   1  -9  12      321.84      267.98     31.91 o 
   2  -9  12       10.46       23.64     12.99 o 
   3  -9  12       62.11       43.84     11.91 o 
  -4  -8  12      319.50      275.01     44.94 o 
  -3  -8  12     2475.35     2534.75    112.77 o 
  -2  -8  12     4317.93     4514.16    110.20 o 
  -1  -8  12     4118.67     3880.84    118.99 o 
   0  -8  12     3340.30     3182.77    119.60 o 
   1  -8  12     1879.67     1817.11     58.68 o 
   2  -8  12      140.79      119.00     15.15 o 
   3  -8  12      151.36      159.42     14.93 o 
   4  -8  12      281.48      249.98     44.94 o 
  -5  -7  12      198.93      205.86     23.07 o 
  -4  -7  12        9.64       12.36     12.20 o 
  -3  -7  12      620.20      709.96     33.12 o 
  -2  -7  12     1354.14     1326.89     49.82 o 
  -1  -7  12     3905.55     3795.32    122.70 o 
   0  -7  12      874.43      805.70     37.47 o 
   1  -7  12     1374.62     1360.95     50.47 o 
   2  -7  12     1471.07     1323.00     56.60 o 
   3  -7  12        4.40        5.84      5.84 o 
   4  -7  12     1004.88      990.57     31.24 o 
   5  -7  12     2356.26     2421.59     57.87 o 
  -6  -6  12     3347.04     3572.10    166.86 o 
  -5  -6  12     2550.87     2761.25     79.81 o 
  -4  -6  12       12.14       15.81      8.05 o 
  -3  -6  12        6.82       19.01      7.69 o 
  -2  -6  12     1114.91     1174.21     26.59 o 
  -1  -6  12     4746.03     4716.45    123.17 o 
   0  -6  12     5375.53     5290.02    138.51 o 
   1  -6  12     3849.26     3818.37     71.74 o 
   2  -6  12     3673.38     3496.64     60.07 o 
   3  -6  12       17.64       26.49      7.08 o 
   4  -6  12     2117.76     2080.71     43.42 o 
   5  -6  12     1111.99     1228.04     32.79 o 
   6  -6  12     4677.53     4601.42     87.59 o 
  -6  -5  12      150.08      167.74     16.76 o 
  -5  -5  12        9.35       14.87     11.33 o 
  -4  -5  12       85.68       75.12     11.26 o 
  -3  -5  12      190.20      167.17     12.21 o 
  -2  -5  12      972.18     1029.11     30.83 o 
  -1  -5  12      184.11      191.53     14.69 o 
   0  -5  12       14.70       13.59      6.35 o 
   1  -5  12       63.25       61.34      8.48 o 
   2  -5  12      831.82      780.37     22.85 o 
   3  -5  12      387.59      405.98     17.44 o 
   4  -5  12      240.71      253.57     14.91 o 
   5  -5  12     1103.80     1091.78     29.92 o 
   6  -5  12      858.99      835.13     26.90 o 
   7  -5  12     1550.79     1548.89     44.05 o 
  -7  -4  12     3746.02     3794.85    117.38 o 
  -6  -4  12     3765.97     3874.21     88.13 o 
  -5  -4  12     3072.24     3114.34     67.04 o 
  -4  -4  12      411.38      414.76     20.81 o 
  -3  -4  12        5.28        4.75      6.35 o 
  -2  -4  12     2446.24     2516.91     48.75 o 
  -1  -4  12    14271.15    14711.48    188.44 o 
   0  -4  12    20071.16    20300.23    236.13 o 
   1  -4  12     4779.42     4747.46     72.02 o 
   2  -4  12     4342.61     4085.73     84.82 o 
   3  -4  12      657.60      746.93     19.96 o 
   4  -4  12       44.51       30.33      7.53 o 
   5  -4  12     2444.56     2368.05     42.83 o 
   6  -4  12     3748.81     3873.32     61.91 o 
   7  -4  12     3145.06     3155.30     64.17 o 
  -7  -3  12      592.37      536.11     34.99 o 
  -6  -3  12      844.41      861.26     33.19 o 
  -5  -3  12      574.38      580.10     26.57 o 
  -4  -3  12       21.79       29.17      8.47 o 
  -3  -3  12      104.60      116.34     12.12 o 
  -2  -3  12      307.90      280.16     26.03 o 
  -1  -3  12       79.83       76.86      8.26 o 
   0  -3  12        1.68        7.52      4.39 o 
   1  -3  12       22.48       17.07      4.45 o 
   2  -3  12        0.14        2.24      3.99 o 
   3  -3  12      104.08      116.09      8.99 o 
   4  -3  12      189.27      193.38     12.54 o 
   5  -3  12       25.08       15.83      5.90 o 
   6  -3  12      580.56      585.22     20.05 o 
   7  -3  12      488.64      515.92     23.38 o 
   8  -3  12     1124.83     1060.69     35.52 o 
  -7  -2  12     1925.39     1935.57     66.53 o 
  -6  -2  12     3130.49     3109.63     68.61 o 
  -5  -2  12     4482.20     4681.34     78.83 o 
  -4  -2  12     1668.04     1723.88     44.78 o 
  -3  -2  12     1693.14     1857.87     44.76 o 
  -2  -2  12        3.04        0.01      4.64 o 
  -1  -2  12     7044.99     7062.44    123.10 o 
   0  -2  12     7939.76     7990.72     91.13 o 
   1  -2  12    17468.70    17817.90    185.18 o 
   2  -2  12    20616.66    20613.21    198.58 o 
   3  -2  12     7291.46     7478.15    102.83 o 
   4  -2  12     2050.06     2255.56     38.13 o 
   5  -2  12      128.83      136.21     14.27 o 
   6  -2  12     3192.59     3227.30     52.49 o 
   7  -2  12     2004.54     2129.56     41.50 o 
   8  -2  12     3552.95     3745.31     75.00 o 
  -7  -1  12     1807.35     1578.14    133.49 o 
  -6  -1  12     2033.91     2010.31     94.61 o 
  -5  -1  12     1892.44     1869.30     42.62 o 
  -4  -1  12     2279.55     2215.58     51.33 o 
  -3  -1  12     1888.69     1873.84     44.47 o 
  -2  -1  12      252.66      266.05     13.83 o 
  -1  -1  12     1273.05     1347.63     33.32 o 
   0  -1  12     1215.34     1167.10     21.50 o 
   1  -1  12     1251.85     1295.04     22.73 o 
   2  -1  12      823.39      825.24     19.07 o 
   3  -1  12      183.89      190.72      9.00 o 
   4  -1  12       16.21       10.02      4.32 o 
   5  -1  12      169.72      172.24     10.47 o 
   6  -1  12       48.16       37.53      7.47 o 
   7  -1  12        3.59       -2.35      5.56 o 
   8  -1  12       28.92       34.54      8.54 o 
  -7   0  12      795.41      730.09     31.90 o 
  -6   0  12     2505.75     2445.91     65.08 o 
  -5   0  12     2182.33     2233.54     58.68 o 
  -4   0  12     1718.05     1677.48     42.69 o 
  -3   0  12     6311.79     6405.60     92.54 o 
  -2   0  12      499.01      485.54     15.51 o 
  -1   0  12     4429.78     4481.17     64.79 o 
   0   0  12    10139.80    10539.66    105.84 o 
   1   0  12     6599.64     6407.72     79.52 o 
   2   0  12     9567.64     9344.02    132.89 o 
   3   0  12     4100.27     4213.63     57.61 o 
   4   0  12     8809.65     8842.98    107.59 o 
   5   0  12        0.69       20.76      5.42 o 
   6   0  12       52.09       32.88      7.39 o 
   7   0  12     2362.90     2386.91     47.86 o 
   8   0  12     6943.18     7095.77    107.99 o 
   9   0  12     2595.68     2781.75    129.21 o 
  -7   1  12      858.09      832.41     33.41 o 
  -6   1  12     3218.23     2972.00     58.79 o 
  -5   1  12     3717.87     3599.60     72.16 o 
  -4   1  12     3287.58     3297.89     65.51 o 
  -3   1  12     2154.98     2157.73     37.36 o 
  -2   1  12     1348.30     1355.50     24.71 o 
  -1   1  12      249.11      251.93     10.43 o 
   0   1  12     3510.12     3532.15     42.03 o 
   1   1  12      786.56      749.72     14.59 o 
   2   1  12     2043.41     2041.68     32.66 o 
   3   1  12     2728.46     2676.41     44.86 o 
   4   1  12      995.17     1007.25     24.76 o 
   5   1  12      143.46      144.07     11.83 o 
   6   1  12      233.64      231.74     13.38 o 
   7   1  12      118.79      119.54     24.92 o 
   8   1  12       35.55       32.49      9.74 o 
   9   1  12      195.94      207.83     25.63 o 
  -7   2  12      262.77      226.96     20.00 o 
  -6   2  12     1185.78     1074.32     59.62 o 
  -5   2  12     2465.95     2329.89     60.98 o 
  -4   2  12     3749.95     3664.30     92.36 o 
  -3   2  12     1859.58     1846.24     36.74 o 
  -2   2  12     2050.77     2051.56     34.92 o 
  -1   2  12      316.48      311.99     12.33 o 
   0   2  12     3521.17     3540.33     49.89 o 
   1   2  12     6763.37     6526.81     80.12 o 
   2   2  12     2410.22     2477.69     37.55 o 
   3   2  12     5689.24     5759.99     80.76 o 
   4   2  12     3475.83     3433.00     59.34 o 
   5   2  12       39.70       40.66      7.08 o 
   6   2  12        5.80        7.49      5.41 o 
   7   2  12     1616.85     1614.26     33.43 o 
   8   2  12     5319.64     5445.70    109.77 o 
   9   2  12     3518.87     3695.29    100.03 o 
  -7   3  12      680.36      681.38     38.32 o 
  -6   3  12     1992.96     2004.84     66.21 o 
  -5   3  12     6560.48     6590.98    120.78 o 
  -4   3  12     3074.42     2984.04     47.92 o 
  -3   3  12     5557.40     5285.90     78.04 o 
  -2   3  12     8899.82     8801.09    117.26 o 
  -1   3  12       97.88       89.57      7.49 o 
   0   3  12      780.38      754.67     17.72 o 
   1   3  12     1881.95     1817.74     33.89 o 
   2   3  12     5499.31     5473.64     78.52 o 
   3   3  12     8456.94     8404.36    100.42 o 
   4   3  12     8910.08     8745.63    115.27 o 
   5   3  12      327.38      348.98     20.45 o 
   6   3  12      777.27      792.75     20.16 o 
   7   3  12       10.23        6.69      5.49 o 
   8   3  12      345.91      326.65     32.45 o 
   9   3  12      511.36      520.04     40.53 o 
  -7   4  12        1.05       -1.77     10.34 o 
  -6   4  12      755.08      690.04     27.15 o 
  -5   4  12       86.00       91.74     10.93 o 
  -4   4  12      334.12      343.48     14.61 o 
  -3   4  12        7.02        2.60      5.05 o 
  -2   4  12       86.83       91.10      7.94 o 
  -1   4  12       65.26       46.59      5.37 o 
   0   4  12      110.59      144.67     10.69 o 
   1   4  12     5403.98     5472.26     89.83 o 
   2   4  12     5739.42     5427.09     89.19 o 
   3   4  12     1924.77     1928.53     36.88 o 
   4   4  12     5699.56     5493.68     90.61 o 
   5   4  12     4630.03     4552.12     80.10 o 
   6   4  12     1598.14     1571.96     36.77 o 
   7   4  12      277.45      289.79     17.80 o 
   8   4  12     1305.99     1319.01     41.41 o 
   9   4  12     1431.60     1389.69     52.12 o 
  -6   5  12     1671.28     1694.44     47.81 o 
  -5   5  12     4222.78     4186.94     64.54 o 
  -4   5  12     4035.90     3895.54     71.89 o 
  -3   5  12     5026.48     4991.79     68.52 o 
  -2   5  12     6845.94     6707.18    108.07 o 
  -1   5  12      139.07      143.10     14.72 o 
   0   5  12      179.38      199.40     12.36 o 
   1   5  12     4023.14     3968.46     71.65 o 
   2   5  12     4525.61     4431.57     86.08 o 
   3   5  12     4499.02     4440.89     78.13 o 
   4   5  12     3560.04     3378.94     56.51 o 
   5   5  12      636.99      657.65     32.73 o 
   6   5  12     1908.13     1838.99     56.32 o 
   7   5  12       65.03       38.72      9.91 o 
   8   5  12      385.56      348.98     31.15 o 
   9   5  12      415.73      404.30     31.19 o 
  -6   6  12       32.10       26.41     17.04 o 
  -5   6  12       25.70       48.69     11.04 o 
  -4   6  12      249.75      225.13     20.03 o 
  -3   6  12      370.08      325.25     17.78 o 
  -2   6  12       95.64       84.12     10.23 o 
  -1   6  12      859.19      864.23     43.02 o 
   0   6  12        2.77        0.93      5.22 o 
   1   6  12      101.91      111.41     12.40 o 
   2   6  12      948.91      881.85     51.68 o 
   3   6  12     1798.39     1832.93     54.11 o 
   4   6  12     1700.05     1606.35     44.64 o 
   5   6  12     2092.39     2071.23     48.75 o 
   6   6  12     2051.87     2072.79     44.82 o 
   7   6  12        9.00        2.14      8.33 o 
   8   6  12      271.62      296.50     46.33 o 
  -6   7  12        1.99       26.23     12.49 o 
  -5   7  12      791.67      821.58     33.01 o 
  -4   7  12     2891.61     3006.34     68.28 o 
  -3   7  12     5823.21     5902.17     92.72 o 
  -2   7  12     7152.87     7132.72    105.38 o 
  -1   7  12     3242.08     3038.43     71.98 o 
   0   7  12     1748.00     1599.16     35.31 o 
   1   7  12      752.69      709.61     38.54 o 
   2   7  12     5710.59     5659.33     96.34 o 
   3   7  12    11276.23    10816.93    161.96 o 
   4   7  12    11779.49    11096.03    166.04 o 
   5   7  12     5717.27     5781.57     99.21 o 
   6   7  12     3816.25     3795.09     95.77 o 
   7   7  12      643.97      670.89     29.59 o 
   8   7  12      151.55      199.08     19.99 o 
  -5   8  12      318.03      320.66     25.65 o 
  -4   8  12      271.83      241.19     20.42 o 
  -3   8  12      854.41      824.26     31.64 o 
  -2   8  12      108.44      136.13     13.40 o 
  -1   8  12      512.97      502.04     21.08 o 
   0   8  12        9.95        9.32      6.47 o 
   1   8  12        0.17        4.57      7.55 o 
   2   8  12        4.40       10.09      7.94 o 
   3   8  12       85.35       98.28     13.00 o 
   4   8  12      110.78      129.77     14.80 o 
   5   8  12      529.32      631.24     26.85 o 
   6   8  12      327.75      326.92     26.41 o 
   7   8  12       31.80       21.91     13.53 o 
   8   8  12        8.78       17.30     18.17 o 
  -4   9  12     4171.28     4374.00    102.42 o 
  -3   9  12     6665.40     6693.48    119.31 o 
  -2   9  12     4250.40     4268.95     84.19 o 
  -1   9  12     4696.13     4587.27     86.73 o 
   0   9  12     7749.86     7709.45    114.65 o 
   1   9  12       40.05       48.66     14.64 o 
   2   9  12      153.66      162.27     15.87 o 
   3   9  12     2200.49     2084.84     55.56 o 
   4   9  12     2233.36     2394.24     55.37 o 
   5   9  12     2448.34     2615.84     60.48 o 
   6   9  12     1573.99     1553.43     53.86 o 
   7   9  12     2277.45     2550.29     87.99 o 
  -3  10  12      600.39      655.36     31.54 o 
  -2  10  12      825.54      849.98     33.73 o 
  -1  10  12      146.61      185.16     17.70 o 
   0  10  12      342.68      351.88     23.77 o 
   1  10  12        8.40        9.56      7.84 o 
   2  10  12       28.37       40.11      9.50 o 
   3  10  12        0.76        6.07      8.74 o 
   4  10  12       77.28       55.49     13.29 o 
   5  10  12        3.58       13.49      9.61 o 
   6  10  12       11.53        9.33     12.68 o 
  -2  11  12     2655.80     2808.93     67.79 o 
  -1  11  12     2745.63     2796.48     74.90 o 
   0  11  12      975.35     1008.81     37.58 o 
   1  11  12      703.64      664.65     31.17 o 
   2  11  12       27.04       22.08     10.03 o 
   3  11  12      739.52      747.30     40.46 o 
   4  11  12     2697.32     2751.37     64.97 o 
   5  11  12     2665.41     2760.47     77.52 o 
   0  12  12     1636.25     1663.23     51.24 o 
   1  12  12      279.45      337.54     28.17 o 
   2  12  12       26.99       17.53     10.81 o 
   3  12  12      548.88      586.15     31.27 o 
  -2  -9  13     2584.42     2591.86     99.08 o 
  -1  -9  13      948.74      926.70     68.89 o 
   0  -9  13      189.38      196.28     30.42 o 
   1  -9  13      430.36      541.06     43.57 o 
   2  -9  13      310.77      253.50     25.72 o 
  -4  -8  13      500.53      515.37     47.46 o 
  -3  -8  13     1105.72     1130.35     50.70 o 
  -2  -8  13      875.72      845.16     43.85 o 
  -1  -8  13     2069.74     2033.62     80.70 o 
   0  -8  13      653.88      674.29     45.22 o 
   1  -8  13      168.98      204.02     28.85 o 
   2  -8  13       43.14       54.11     12.44 o 
   3  -8  13      536.70      535.12     33.16 o 
   4  -8  13     2318.71     2270.09     82.17 o 
  -5  -7  13      580.01      626.78     49.44 o 
  -4  -7  13     2028.00     2348.79     72.95 o 
  -3  -7  13     4135.78     4393.21    108.30 o 
  -2  -7  13     6859.64     7156.64    150.35 o 
  -1  -7  13     4238.51     4375.65    165.72 o 
   0  -7  13     2189.53     2272.15     55.97 o 
   1  -7  13      610.97      577.90     21.00 o 
   2  -7  13      201.17      206.39     14.12 o 
   3  -7  13     2548.14     2470.30     49.65 o 
   4  -7  13     3875.13     3863.01     75.57 o 
   5  -7  13     1970.98     2005.22     53.93 o 
  -5  -6  13       99.64       99.17     26.19 o 
  -4  -6  13       82.80       69.26     11.20 o 
  -3  -6  13      153.51      143.25     15.24 o 
  -2  -6  13      120.63      107.65     10.99 o 
  -1  -6  13      473.15      500.84     36.58 o 
   0  -6  13      304.56      325.92     18.54 o 
   1  -6  13      172.01      175.87     12.92 o 
   2  -6  13      147.12      131.61     11.92 o 
   3  -6  13     1480.76     1452.53     34.97 o 
   4  -6  13     1807.84     1820.04     86.38 o 
   5  -6  13     2846.09     2961.23     57.40 o 
   6  -6  13     1683.39     1686.59     50.00 o 
  -6  -5  13     1386.69     1458.99     45.79 o 
  -5  -5  13       73.21       70.87     13.46 o 
  -4  -5  13      300.41      303.88     27.59 o 
  -3  -5  13     5688.99     6087.46     89.47 o 
  -2  -5  13     9628.61    10326.27    160.35 o 
  -1  -5  13     2750.11     2753.45     57.49 o 
   0  -5  13      441.35      434.10     18.10 o 
   1  -5  13     1661.38     1598.35     35.37 o 
   2  -5  13      495.74      511.86     19.21 o 
   3  -5  13      892.30      915.95     25.85 o 
   4  -5  13     7559.63     7358.55    107.40 o 
   5  -5  13     3175.71     2974.65     56.19 o 
   6  -5  13     1823.35     1763.49     43.37 o 
   7  -5  13     3431.82     3609.57    164.10 o 
  -6  -4  13      383.41      360.42     24.47 o 
  -5  -4  13        2.65        5.07      9.13 o 
  -4  -4  13       81.98       71.57     11.34 o 
  -3  -4  13      130.35      144.59     15.44 o 
  -2  -4  13      165.30      204.28     14.57 o 
  -1  -4  13      765.25      784.35     27.83 o 
   0  -4  13       69.29       82.76      8.63 o 
   1  -4  13       22.67       21.70      6.48 o 
   2  -4  13        0.14        1.48      5.36 o 
   3  -4  13        0.11       -5.10      5.10 o 
   4  -4  13      318.21      328.55     20.36 o 
   5  -4  13      625.90      589.32     20.19 o 
   6  -4  13      548.69      510.83     29.13 o 
   7  -4  13      543.32      533.11     23.34 o 
  -7  -3  13     1526.95     1626.20    107.92 o 
  -6  -3  13     2217.76     2243.95     67.54 o 
  -5  -3  13      474.20      442.45     29.44 o 
  -4  -3  13        1.94       -3.34      9.65 o 
  -3  -3  13     2240.87     2305.27     53.80 o 
  -2  -3  13     4573.75     4702.63     75.74 o 
  -1  -3  13    13144.34    13368.48    158.43 o 
   0  -3  13     9558.92     9878.42    111.81 o 
   1  -3  13      960.78      953.71     22.72 o 
   2  -3  13     2621.31     2631.26     47.47 o 
   3  -3  13      728.59      620.18     18.09 o 
   4  -3  13     3584.94     3548.86     54.45 o 
   5  -3  13     5695.09     6036.39     83.37 o 
   6  -3  13     5577.18     5529.77     79.92 o 
   7  -3  13     2869.63     3018.31     99.16 o 
  -7  -2  13     1177.50     1271.54     66.69 o 
  -6  -2  13      849.10      852.96     40.65 o 
  -5  -2  13      203.10      210.78     16.46 o 
  -4  -2  13        1.86       -2.13      8.71 o 
  -3  -2  13      334.15      324.39     19.71 o 
  -2  -2  13      257.90      267.25     17.10 o 
  -1  -2  13      897.55      861.99     23.90 o 
   0  -2  13      735.08      732.07     19.18 o 
   1  -2  13      325.32      315.04     11.79 o 
   2  -2  13        6.85       11.58      4.94 o 
   3  -2  13       21.97       25.58      6.37 o 
   4  -2  13        0.08       -2.14      4.56 o 
   5  -2  13      200.08      198.37     12.03 o 
   6  -2  13      653.04      658.84     20.97 o 
   7  -2  13      176.67      165.92     12.79 o 
   8  -2  13       41.94       39.24     13.31 o 
  -7  -1  13     1421.69     1465.05    117.85 o 
  -6  -1  13     1542.31     1584.47     72.82 o 
  -5  -1  13      408.84      412.05     21.54 o 
  -4  -1  13      160.49      161.43     15.85 o 
  -3  -1  13     4579.57     4870.68    101.12 o 
  -2  -1  13     3773.01     3744.98     61.40 o 
  -1  -1  13     9588.35     9439.98    126.77 o 
   0  -1  13    12604.68    12596.32    135.48 o 
   1  -1  13    13495.53    13652.86    156.83 o 
   2  -1  13     2169.99     2199.76     36.30 o 
   3  -1  13     1752.29     1709.26     31.76 o 
   4  -1  13      135.39      129.69     13.41 o 
   5  -1  13     9401.06     9149.18    142.08 o 
   6  -1  13     8108.09     8022.44    124.66 o 
   7  -1  13     4939.63     5166.95     83.91 o 
   8  -1  13     2833.59     2998.98     92.56 o 
  -7   0  13     1499.41     1386.02     50.13 o 
  -6   0  13     2972.24     2826.46     89.15 o 
  -5   0  13     1448.37     1425.85     41.26 o 
  -4   0  13      203.96      224.63     17.52 o 
  -3   0  13      216.23      189.04     15.53 o 
  -2   0  13     1970.01     1936.45     38.78 o 
  -1   0  13     2964.23     2915.54     41.04 o 
   0   0  13     5121.29     4989.57     56.62 o 
   1   0  13      375.65      372.86     11.81 o 
   2   0  13      410.64      411.07     13.65 o 
   3   0  13     1196.79     1201.60     24.69 o 
   4   0  13      396.09      395.04     14.51 o 
   5   0  13        1.96       -2.62      5.06 o 
   6   0  13       73.24       63.51     10.92 o 
   7   0  13       77.80       77.41     12.14 o 
   8   0  13        1.41        0.68      8.97 o 
  -7   1  13      769.68      691.76     31.46 o 
  -6   1  13     1202.88     1149.05     34.71 o 
  -5   1  13     2955.91     2889.60     63.18 o 
  -4   1  13      511.37      534.01     24.09 o 
  -3   1  13      306.50      312.30     15.55 o 
  -2   1  13       16.26       15.52      5.04 o 
  -1   1  13     5618.30     5590.36     67.70 o 
   0   1  13     4918.44     4732.78     58.60 o 
   1   1  13     6163.79     6035.51     70.31 o 
   2   1  13     6853.23     6832.03     93.62 o 
   3   1  13     5267.14     5315.98     77.14 o 
   4   1  13      350.18      365.71     15.34 o 
   5   1  13       12.78       19.55      8.02 o 
   6   1  13     3449.17     3444.37     59.55 o 
   7   1  13     7808.85     7790.83    126.89 o 
   8   1  13     5020.20     5127.23    102.85 o 
   9   1  13     2102.78     2276.97    124.18 o 
  -7   2  13     1699.78     1683.25     48.63 o 
  -6   2  13     3681.70     3672.90    103.01 o 
  -5   2  13     4289.16     4187.59     98.68 o 
  -4   2  13     1909.50     1814.65     56.35 o 
  -3   2  13      521.40      539.41     19.20 o 
  -2   2  13        1.28        3.76      5.04 o 
  -1   2  13     3909.82     3899.54     60.08 o 
   0   2  13     6702.98     6400.47     81.25 o 
   1   2  13     1460.75     1448.87     30.33 o 
   2   2  13     2884.01     2950.95     43.59 o 
   3   2  13      803.62      854.33     21.63 o 
   4   2  13      414.96      387.74     15.20 o 
   5   2  13      241.24      265.33     13.73 o 
   6   2  13     1338.49     1349.29     31.59 o 
   7   2  13      658.08      683.23     21.47 o 
   8   2  13     1219.85     1185.13     35.44 o 
   9   2  13      138.61      142.07     26.17 o 
  -7   3  13      140.29      114.36     31.52 o 
  -6   3  13        9.38       25.47     11.60 o 
  -5   3  13      705.94      696.21     30.50 o 
  -4   3  13     1275.95     1312.51     28.71 o 
  -3   3  13     1353.44     1374.96     31.06 o 
  -2   3  13      339.05      342.62     13.76 o 
  -1   3  13      753.21      752.22     21.38 o 
   0   3  13      839.48      880.93     20.12 o 
   1   3  13     3784.39     3783.64     58.18 o 
   2   3  13     6525.64     6521.94     89.98 o 
   3   3  13     6810.34     6729.93     83.94 o 
   4   3  13      519.20      548.53     16.42 o 
   5   3  13     2102.89     2050.75     42.88 o 
   6   3  13     2863.63     2929.79     50.57 o 
   7   3  13     3473.56     3379.01     61.24 o 
   8   3  13     4005.14     4034.23     81.92 o 
   9   3  13     2340.90     2490.01     88.39 o 
  -6   4  13     4152.46     4120.48     91.54 o 
  -5   4  13     2735.98     2773.43     58.71 o 
  -4   4  13     2688.05     2599.17     44.32 o 
  -3   4  13     1323.62     1257.99     28.85 o 
  -2   4  13      261.14      276.41     19.77 o 
  -1   4  13     1867.42     1788.13     31.06 o 
   0   4  13    12136.54    11821.42    153.24 o 
   1   4  13     9796.05     9717.45    144.93 o 
   2   4  13     2866.72     2737.26     57.61 o 
   3   4  13     5041.91     4837.11     83.50 o 
   4   4  13     6533.62     6494.90    113.01 o 
   5   4  13     1565.92     1407.83     37.03 o 
   6   4  13      326.40      318.41     19.23 o 
   7   4  13     1885.25     1822.96     42.51 o 
   8   4  13     1667.95     1744.61     48.80 o 
   9   4  13      786.37      695.13     67.41 o 
  -6   5  13       86.71       88.49     15.53 o 
  -5   5  13       41.16       34.54      8.06 o 
  -4   5  13       29.09       31.35      6.57 o 
  -3   5  13       29.46       26.79      5.88 o 
  -2   5  13       65.91       61.44     10.34 o 
  -1   5  13      130.32      137.55     16.62 o 
   0   5  13      942.95      950.74     43.39 o 
   1   5  13     1891.60     1786.19     42.86 o 
   2   5  13     1859.27     1915.54     44.81 o 
   3   5  13      931.77      850.01     28.12 o 
   4   5  13      857.46      901.69     29.31 o 
   5   5  13      869.35      790.20     27.11 o 
   6   5  13      123.59      126.32     15.28 o 
   7   5  13     1334.22     1382.05     41.14 o 
   8   5  13     1704.59     1758.63     49.90 o 
  -6   6  13     1902.25     2044.27     79.45 o 
  -5   6  13     6089.87     6199.23    133.96 o 
  -4   6  13     3068.40     3119.62     59.99 o 
  -3   6  13     4992.65     5034.22     81.79 o 
  -2   6  13      927.19      964.42     30.69 o 
  -1   6  13      184.42      185.93     17.68 o 
   0   6  13     2734.54     2672.66     63.48 o 
   1   6  13     6675.38     6254.38    104.68 o 
   2   6  13     9026.84     8670.19    134.95 o 
   3   6  13     5054.68     5215.86     90.99 o 
   4   6  13     3015.98     2982.69     61.41 o 
   5   6  13     2329.78     2232.08     74.09 o 
   6   6  13       12.44       -1.07      6.54 o 
   7   6  13      340.28      398.91     31.62 o 
   8   6  13     2188.04     2163.22     56.62 o 
  -5   7  13       32.51       40.75     12.06 o 
  -4   7  13      175.92      203.64     24.33 o 
  -3   7  13        0.19        2.27      6.98 o 
  -2   7  13      141.31      149.18     13.37 o 
  -1   7  13      218.97      203.61     15.68 o 
   0   7  13        5.15        0.90      6.78 o 
   1   7  13     1110.08     1048.89     33.14 o 
   2   7  13      458.99      471.92     23.28 o 
   3   7  13      640.18      678.02     26.65 o 
   4   7  13      699.06      627.86     29.15 o 
   5   7  13      350.91      377.73     21.74 o 
   6   7  13        0.93        8.04     10.75 o 
   7   7  13      569.61      615.67     57.78 o 
   8   7  13      918.91      893.64     35.98 o 
  -5   8  13     1146.23     1302.30     43.71 o 
  -4   8  13     2130.30     2222.59     57.16 o 
  -3   8  13     3214.32     3218.52     70.28 o 
  -2   8  13     1488.22     1451.66     37.25 o 
  -1   8  13      776.43      834.87     26.81 o 
   0   8  13     1869.18     1793.73     46.28 o 
   1   8  13     1788.07     1969.58     75.42 o 
   2   8  13     2562.26     2737.47     60.01 o 
   3   8  13     9797.76     9557.09    247.18 o 
   4   8  13     5403.48     5236.90     94.28 o 
   5   8  13      479.65      567.39     26.35 o 
   6   8  13      510.07      495.15     42.61 o 
   7   8  13      262.35      246.07     25.12 o 
  -4   9  13      214.49      224.72     21.47 o 
  -3   9  13       98.59      112.12     19.38 o 
  -2   9  13      753.36      746.15     30.82 o 
  -1   9  13       26.99       18.34     10.67 o 
   0   9  13      108.91      101.67     12.89 o 
   1   9  13      271.65      264.79     20.08 o 
   2   9  13       21.41       28.09      9.54 o 
   3   9  13        8.93        8.07      8.87 o 
   4   9  13       19.31       14.74      8.69 o 
   5   9  13      164.91      173.16     20.24 o 
   6   9  13       27.05       15.24     12.92 o 
   7   9  13       40.69       38.85     19.69 o 
  -3  10  13     4235.47     4448.69    108.25 o 
  -2  10  13     3776.76     3862.35     96.99 o 
  -1  10  13     1942.26     1973.88     63.21 o 
   0  10  13       17.86       13.97      9.04 o 
   1  10  13      446.40      485.87     24.07 o 
   2  10  13     3210.45     3292.13     70.66 o 
   3  10  13     3332.28     3408.25     72.35 o 
   4  10  13     5348.26     5620.44    102.18 o 
   5  10  13     3133.93     3168.62     71.07 o 
   6  10  13     1897.76     2018.15     68.25 o 
  -2  11  13     1339.01     1544.00    103.19 o 
  -1  11  13     1030.94     1108.47     47.81 o 
   0  11  13       13.70        4.43      9.90 o 
   1  11  13       26.93       18.55     11.35 o 
   2  11  13      213.95      179.57     19.82 o 
   3  11  13      392.50      438.27     23.71 o 
   4  11  13      274.03      285.34     23.44 o 
   5  11  13        0.45        7.93     10.70 o 
   1  12  13      539.48      643.60     33.29 o 
   2  12  13     2120.30     2381.56     61.90 o 
  -1  -9  14        4.88       10.64     25.13 o 
   0  -9  14     1248.66     1310.87     78.94 o 
   1  -9  14      885.06      820.79     78.35 o 
  -3  -8  14     2069.57     2070.72    139.56 o 
  -2  -8  14     1246.80     1273.33     53.29 o 
  -1  -8  14      276.19      325.09     36.35 o 
   0  -8  14      673.94      734.73     47.92 o 
   1  -8  14      361.58      309.31     27.24 o 
   2  -8  14     1298.86     1357.97     50.28 o 
   3  -8  14     1560.34     1496.30     64.22 o 
  -4  -7  14      754.12      784.36     52.67 o 
  -3  -7  14     1469.16     1585.31     58.94 o 
  -2  -7  14      210.07      177.08     23.46 o 
  -1  -7  14      379.80      356.03     34.58 o 
   0  -7  14        8.20       17.13      9.93 o 
   1  -7  14      562.79      567.65     22.00 o 
   2  -7  14     1062.03     1034.73     32.42 o 
   3  -7  14     2439.44     2340.58     53.53 o 
   4  -7  14     2387.60     2295.73     92.02 o 
  -5  -6  14     2045.36     2240.61    126.84 o 
  -4  -6  14     3962.27     4358.63     86.43 o 
  -3  -6  14     3398.98     3641.88     80.38 o 
  -2  -6  14     2461.60     2679.62     60.11 o 
  -1  -6  14     1909.97     2054.20     56.22 o 
   0  -6  14      354.89      340.45     22.07 o 
   1  -6  14     2796.80     2718.47     52.31 o 
   2  -6  14     6602.88     6582.26     99.82 o 
   3  -6  14     4556.70     4640.67     85.17 o 
   4  -6  14     9150.63     8917.07    143.76 o 
   5  -6  14     5485.13     5992.88    105.94 o 
  -5  -5  14      386.04      335.36     27.22 o 
  -4  -5  14      133.08      143.39     16.86 o 
  -3  -5  14      302.50      276.68     17.24 o 
  -2  -5  14      482.10      518.32     44.41 o 
  -1  -5  14      731.58      702.01     49.60 o 
   0  -5  14       21.07       16.55      7.23 o 
   1  -5  14       90.87       83.97     10.08 o 
   2  -5  14      186.76      206.44     15.56 o 
   3  -5  14     1198.84     1192.10     34.13 o 
   4  -5  14      774.24      749.90     39.82 o 
   5  -5  14      482.18      479.61     21.34 o 
   6  -5  14      382.91      370.50     22.01 o 
  -6  -4  14       43.79       26.10     14.30 o 
  -5  -4  14      996.97     1033.09     42.98 o 
  -4  -4  14     5314.01     5467.63    117.53 o 
  -3  -4  14     8007.85     8556.40    141.22 o 
  -2  -4  14    11339.52    11875.82    182.26 o 
  -1  -4  14     3307.36     3458.56     67.96 o 
   0  -4  14      250.52      246.73     14.29 o 
   1  -4  14     1210.03     1056.76     27.38 o 
   2  -4  14      416.08      437.70     19.40 o 
   3  -4  14     7177.57     6973.61     92.46 o 
   4  -4  14     9127.39     9065.97    116.23 o 
   5  -4  14     3963.78     3942.39     62.45 o 
   6  -4  14     3235.26     3241.37     56.04 o 
   7  -4  14      162.74      127.34     14.00 o 
  -6  -3  14       33.67        7.28     15.23 o 
  -5  -3  14        1.55       -3.30      9.30 o 
  -4  -3  14     1063.15     1193.30     45.16 o 
  -3  -3  14      522.52      509.22     30.86 o 
  -2  -3  14      230.43      260.36     21.02 o 
  -1  -3  14      206.40      228.52     14.20 o 
   0  -3  14      141.93      157.76     10.96 o 
   1  -3  14        0.32        3.99      4.98 o 
   2  -3  14        3.28       -2.89      5.05 o 
   3  -3  14       15.39       14.43      6.39 o 
   4  -3  14      153.98      167.72     13.00 o 
   5  -3  14      155.89      149.91     13.12 o 
   6  -3  14      446.33      412.10     20.45 o 
   7  -3  14      157.35      131.78     25.22 o 
  -6  -2  14       48.33       43.98     15.88 o 
  -5  -2  14       97.87       98.57     16.04 o 
  -4  -2  14     1827.14     1890.72     49.01 o 
  -3  -2  14     5004.66     5138.79    106.39 o 
  -2  -2  14     5692.91     5798.45    109.72 o 
  -1  -2  14    11784.68    11867.19    156.99 o 
   0  -2  14     5484.09     5577.00     75.46 o 
   1  -2  14      209.00      211.54     10.46 o 
   2  -2  14       32.57       48.22      7.49 o 
   3  -2  14     3662.14     3669.61     60.33 o 
   4  -2  14    11691.92    11993.99    158.83 o 
   5  -2  14     4001.42     4337.01     74.69 o 
   6  -2  14     2243.78     2472.52     58.62 o 
   7  -2  14     2079.89     2089.99     54.64 o 
   8  -2  14      438.14      448.61     27.31 o 
  -7  -1  14      643.33      586.59     45.47 o 
  -6  -1  14      795.61      731.67     57.51 o 
  -5  -1  14       66.36       70.90     12.27 o 
  -4  -1  14      608.34      613.67     27.30 o 
  -3  -1  14     2040.13     2042.11     49.25 o 
  -2  -1  14     2278.37     2201.51     55.25 o 
  -1  -1  14     3669.84     3584.02     59.73 o 
   0  -1  14     1030.54     1029.32     26.07 o 
   1  -1  14        2.09       11.37      4.98 o 
   2  -1  14       23.87       16.96      5.15 o 
   3  -1  14       14.58       22.52      5.37 o 
   4  -1  14      826.83      787.99     23.21 o 
   5  -1  14      222.84      213.77     17.50 o 
   6  -1  14       62.05       66.66     10.11 o 
   7  -1  14       34.17       27.67      8.87 o 
   8  -1  14        2.36       16.37     12.54 o 
  -7   0  14      212.42      181.79     22.68 o 
  -6   0  14       57.56       56.80     12.18 o 
  -5   0  14      235.92      212.46     19.89 o 
  -4   0  14      919.92      933.85     32.42 o 
  -3   0  14     4215.99     4129.13     78.06 o 
  -2   0  14     8311.38     8122.61    113.90 o 
  -1   0  14     6468.12     6157.53     80.57 o 
   0   0  14     3984.49     3792.38     53.73 o 
   1   0  14      248.45      270.55     17.21 o 
   2   0  14     1818.04     1869.76     32.90 o 
   3   0  14     2189.76     2300.86     38.41 o 
   4   0  14     1744.87     1870.51     38.10 o 
   5   0  14     6350.35     6474.51    107.79 o 
   6   0  14     7886.38     7688.50    125.67 o 
   7   0  14     1989.41     2004.78     50.38 o 
   8   0  14      562.19      624.84     39.50 o 
  -7   1  14     1503.07     1532.36     53.59 o 
  -6   1  14     1354.06     1390.97     64.52 o 
  -5   1  14      178.87      183.17     17.49 o 
  -4   1  14      193.56      180.72     16.27 o 
  -3   1  14     1645.45     1667.00     41.81 o 
  -2   1  14     5171.60     4993.26     69.30 o 
  -1   1  14     4602.35     4396.61     57.05 o 
   0   1  14     1906.30     1869.47     33.27 o 
   1   1  14      639.79      648.95     19.87 o 
   2   1  14      911.40      934.68     23.50 o 
   3   1  14      224.23      249.03     13.06 o 
   4   1  14       72.81       69.11      8.42 o 
   5   1  14      896.31      873.74     24.91 o 
   6   1  14      403.65      452.29     19.35 o 
   7   1  14      502.25      491.00     24.16 o 
   8   1  14       34.98       16.35     14.23 o 
  -6   2  14      955.18      895.87     44.33 o 
  -5   2  14       52.12       80.79     14.76 o 
  -4   2  14        1.21       12.02     10.71 o 
  -3   2  14      269.47      281.11     15.04 o 
  -2   2  14     4113.81     4053.36     58.91 o 
  -1   2  14     6161.50     5806.97     76.81 o 
   0   2  14     1645.97     1605.69     30.20 o 
   1   2  14     1045.11     1098.68     26.41 o 
   2   2  14       17.44       33.40      7.68 o 
   3   2  14     1317.72     1297.87     28.57 o 
   4   2  14     1855.66     1801.00     36.00 o 
   5   2  14     8114.99     8096.44    112.63 o 
   6   2  14     8611.33     8815.41    122.67 o 
   7   2  14     4920.44     4977.74     73.08 o 
   8   2  14     2427.33     2632.42     58.22 o 
  -6   3  14     1648.83     1659.87     52.07 o 
  -5   3  14     1298.00     1304.77     43.55 o 
  -4   3  14      273.05      248.26     16.83 o 
  -3   3  14     1077.25     1111.00     27.99 o 
  -2   3  14     2926.48     2789.61     44.94 o 
  -1   3  14     8214.03     8086.57    100.89 o 
   0   3  14     6905.56     6689.10     93.64 o 
   1   3  14     3276.29     3109.64     51.31 o 
   2   3  14     5591.63     5491.79     79.41 o 
   3   3  14       20.34       20.37      5.60 o 
   4   3  14     6529.84     6393.23     90.05 o 
   5   3  14     3088.44     3154.57     52.66 o 
   6   3  14     1326.13     1325.27     29.83 o 
   7   3  14     1477.46     1442.92     37.35 o 
   8   3  14     1580.29     1598.74     49.49 o 
  -6   4  14        4.92        6.79      9.88 o 
  -5   4  14      188.40      164.15     15.06 o 
  -4   4  14       22.63       34.45      7.24 o 
  -3   4  14       28.90       24.57      7.22 o 
  -2   4  14        3.37        7.41      4.95 o 
  -1   4  14     2273.70     2335.69     38.48 o 
   0   4  14     2792.79     2805.04     66.87 o 
   1   4  14      893.33      862.74     33.23 o 
   2   4  14     1887.59     1846.59     43.95 o 
   3   4  14     1722.33     1666.67     41.46 o 
   4   4  14      175.94      191.61     18.73 o 
   5   4  14     1725.10     1737.04     42.72 o 
   6   4  14     3183.22     3221.71     66.17 o 
   7   4  14     1951.71     1898.04     44.10 o 
   8   4  14     2385.52     2451.69     64.06 o 
  -6   5  14     2707.40     2645.34     65.95 o 
  -5   5  14     1893.45     1876.12     44.95 o 
  -4   5  14      342.53      348.62     17.19 o 
  -3   5  14      448.03      413.32     16.24 o 
  -2   5  14     1363.22     1297.24     36.45 o 
  -1   5  14     9993.66     9596.20    131.28 o 
   0   5  14     9803.24     9463.07    144.75 o 
   1   5  14     3596.99     3550.42     79.54 o 
   2   5  14     2119.06     2144.39     49.19 o 
   3   5  14      547.77      591.92     24.38 o 
   4   5  14      260.00      233.54     24.92 o 
   5   5  14     2771.54     2678.54     68.56 o 
   6   5  14     1878.18     1765.31     45.48 o 
   7   5  14     1364.24     1370.93     39.97 o 
   8   5  14     2213.77     2081.99     55.27 o 
  -5   6  14       95.85       67.53     12.55 o 
  -4   6  14       10.52       11.76      8.30 o 
  -3   6  14      148.63      147.22     13.67 o 
  -2   6  14      345.66      358.06     20.71 o 
  -1   6  14        9.26       27.72      7.50 o 
   0   6  14      121.27      101.61     12.52 o 
   1   6  14     1432.80     1402.74     38.91 o 
   2   6  14      225.32      234.39     17.64 o 
   3   6  14       29.28       48.50     10.09 o 
   4   6  14      381.96      356.50     20.90 o 
   5   6  14      255.86      261.13     22.40 o 
   6   6  14     1096.71     1035.67     40.95 o 
   7   6  14     1496.83     1464.17     43.60 o 
   8   6  14     1709.94     1733.65     50.45 o 
  -5   7  14     3091.99     3098.52     89.37 o 
  -4   7  14     1763.48     1811.31     49.73 o 
  -3   7  14       54.85       59.79     15.94 o 
  -2   7  14       20.04       23.02      8.11 o 
  -1   7  14     4859.09     4750.09     83.01 o 
   0   7  14     9603.65     9744.32    151.91 o 
   1   7  14    12407.65    11842.04    178.11 o 
   2   7  14     9820.00     9230.11    144.98 o 
   3   7  14     4356.47     4434.30     83.21 o 
   4   7  14     1241.27     1205.17     37.77 o 
   5   7  14      292.67      310.29     21.89 o 
   6   7  14     1853.50     2081.54     53.80 o 
   7   7  14     2602.90     2562.15     73.03 o 
   8   7  14     1485.53     1578.85     69.13 o 
  -4   8  14       48.45       33.51     11.60 o 
  -3   8  14      287.07      283.41     21.50 o 
  -2   8  14      154.88      177.00     19.79 o 
  -1   8  14      147.88      164.87     15.32 o 
   0   8  14      413.27      392.82     23.24 o 
   1   8  14       10.20       15.95      8.81 o 
   2   8  14        0.44       12.82      8.45 o 
   3   8  14        5.83       13.30      8.30 o 
   4   8  14       36.76       17.44      9.23 o 
   5   8  14        0.85        0.23      8.20 o 
   6   8  14      105.82       90.98     22.63 o 
   7   8  14      359.68      365.35     30.34 o 
  -3   9  14      828.63      793.68     33.81 o 
  -2   9  14      990.60     1062.89     37.16 o 
  -1   9  14     1089.94     1115.71     34.24 o 
   0   9  14     1635.66     1679.48     42.80 o 
   1   9  14     4169.39     4153.18     82.36 o 
   2   9  14     2579.55     2806.56     65.24 o 
   3   9  14     1228.61     1335.21     40.81 o 
   4   9  14      284.33      254.31     21.34 o 
   5   9  14      223.40      238.37     27.87 o 
   6   9  14      360.77      380.18     30.14 o 
  -2  10  14      208.68      200.20     19.30 o 
  -1  10  14      156.83      169.83     28.48 o 
   0  10  14      294.28      254.04     19.37 o 
   1  10  14       35.45       54.64     11.74 o 
   2  10  14      285.43      272.75     21.65 o 
   3  10  14       81.39      101.16     15.11 o 
   4  10  14      181.87      201.57     19.33 o 
   5  10  14       11.21       20.69     12.63 o 
   6  10  14       24.54       12.80     13.49 o 
  -1  11  14      171.33      212.06     22.10 o 
   0  11  14      551.12      486.90     29.48 o 
   1  11  14     2927.79     3007.06     71.06 o 
   2  11  14     2994.44     2992.59     62.76 o 
   3  11  14     2612.79     2832.51     60.66 o 
   4  11  14     2086.22     2177.17     70.64 o 
  -2  -8  15       48.58       66.03     35.19 o 
  -1  -8  15      595.93      628.98     49.97 o 
   0  -8  15      214.78      162.52     28.22 o 
   1  -8  15      854.54      773.50     49.20 o 
   2  -8  15      550.23      499.32     32.82 o 
  -3  -7  15      865.24      826.34     55.52 o 
  -2  -7  15      235.74      221.59     26.50 o 
  -1  -7  15       82.34      104.12     11.29 o 
   0  -7  15     2306.76     2260.08     59.74 o 
   1  -7  15     4708.08     4754.83     89.18 o 
   2  -7  15     4017.03     4067.74     78.60 o 
   3  -7  15     2231.73     2177.79     58.55 o 
   4  -7  15      291.74      268.65     24.14 o 
  -4  -6  15      385.26      384.09     23.93 o 
  -3  -6  15        0.65       -6.72      9.38 o 
  -2  -6  15       57.21       63.94     12.68 o 
  -1  -6  15        3.11       22.27     11.07 o 
   0  -6  15      767.07      681.08     30.76 o 
   1  -6  15     1477.71     1433.58     36.05 o 
   2  -6  15      473.08      515.77     23.98 o 
   3  -6  15     1771.96     1783.49     45.58 o 
   4  -6  15     1108.92     1132.70     35.78 o 
   5  -6  15        1.44        1.80      9.94 o 
  -5  -5  15     5281.55     5605.39    186.57 o 
  -4  -5  15     4825.39     5032.08    146.48 o 
  -3  -5  15       62.26       61.84     15.09 o 
  -2  -5  15       67.35       53.09     13.89 o 
  -1  -5  15       14.81       31.21     19.07 o 
   0  -5  15     1058.65     1094.68     38.79 o 
   1  -5  15     5229.19     5276.64     93.70 o 
   2  -5  15     9837.65     9618.88    173.12 o 
   3  -5  15     4523.11     4192.37     91.67 o 
   4  -5  15     1823.63     1819.13     53.43 o 
   5  -5  15      615.94      589.53     27.27 o 
   6  -5  15      142.70      172.22     27.56 o 
  -5  -4  15      463.41      595.03     49.29 o 
  -4  -4  15      784.76      802.29     31.74 o 
  -3  -4  15      306.37      365.65     26.62 o 
  -2  -4  15        0.23        5.41      9.96 o 
  -1  -4  15       65.07       51.59     12.68 o 
   0  -4  15       33.38       40.69      9.14 o 
   1  -4  15        4.50       12.16      7.11 o 
   2  -4  15      128.74      116.41     14.56 o 
   3  -4  15      151.95      152.94     23.69 o 
   4  -4  15      161.23      145.19     13.36 o 
   5  -4  15       77.74       69.26     10.87 o 
   6  -4  15       37.52       36.73     12.93 o 
  -6  -3  15      370.15      368.30     45.74 o 
  -5  -3  15     4600.46     4529.77    107.03 o 
  -4  -3  15     3747.78     3902.10     94.31 o 
  -3  -3  15     6438.66     6711.65    136.50 o 
  -2  -3  15     3212.36     3197.95     88.84 o 
  -1  -3  15       23.14       24.00      8.73 o 
   0  -3  15      394.67      413.99     16.54 o 
   1  -3  15     1198.66     1207.26     29.82 o 
   2  -3  15     6846.74     6841.72    111.43 o 
   3  -3  15     9508.64     9955.88    169.60 o 
   4  -3  15     9809.67     9845.07    136.73 o 
   5  -3  15     1517.32     1569.98     38.03 o 
   6  -3  15       19.89       23.95      8.58 o 
   7  -3  15        2.70        4.37     10.10 o 
  -6  -2  15      176.65      127.22     28.02 o 
  -5  -2  15     2546.17     2555.95     62.33 o 
  -4  -2  15     1199.01     1198.60     39.10 o 
  -3  -2  15     1297.39     1284.92     38.93 o 
  -2  -2  15      970.00      977.81     46.09 o 
  -1  -2  15      532.15      551.16     20.59 o 
   0  -2  15       73.44       76.31      9.61 o 
   1  -2  15        0.60        2.05      5.47 o 
   2  -2  15      374.77      351.13     14.79 o 
   3  -2  15       88.24       92.19      9.90 o 
   4  -2  15        0.64       -3.17      5.76 o 
   5  -2  15        7.35        9.59      6.96 o 
   6  -2  15        1.59       -4.21      6.85 o 
   7  -2  15       66.58       61.60     11.41 o 
  -6  -1  15      712.27      708.95     32.84 o 
  -5  -1  15     4402.09     4376.25    120.39 o 
  -4  -1  15     3931.58     3918.45     79.71 o 
  -3  -1  15     3084.32     2978.68     63.92 o 
  -2  -1  15     3602.02     3504.33     95.72 o 
  -1  -1  15     4945.77     4961.43     77.56 o 
   0  -1  15        0.14        5.27      6.03 o 
   1  -1  15      661.83      721.31     21.94 o 
   2  -1  15     1262.79     1262.93     26.88 o 
   3  -1  15    14269.28    13761.97    161.76 o 
   4  -1  15    12895.45    12490.02    164.41 o 
   5  -1  15     3968.10     3966.39     66.97 o 
   6  -1  15      245.58      279.75     16.90 o 
   7  -1  15       21.91       13.40      9.61 o 
   8  -1  15      230.61      247.79     25.04 o 
  -6   0  15       47.82       45.71     20.53 o 
  -5   0  15     1721.18     1541.19     45.43 o 
  -4   0  15     3829.30     3722.38     87.00 o 
  -3   0  15     2134.54     2105.85     50.72 o 
  -2   0  15     4120.29     4103.72     67.81 o 
  -1   0  15      516.90      531.13     19.65 o 
   0   0  15       62.32       70.21      7.29 o 
   1   0  15      100.04       81.19      9.28 o 
   2   0  15     1063.92     1150.03     27.97 o 
   3   0  15      223.75      222.57     14.05 o 
   4   0  15     1535.10     1529.63     34.62 o 
   5   0  15      763.86      782.20     27.65 o 
   6   0  15        9.25       16.85      8.42 o 
   7   0  15        1.68        2.60      8.31 o 
   8   0  15      167.85      181.12     22.12 o 
  -6   1  15       23.66       14.90     10.44 o 
  -5   1  15       91.26       79.22     13.85 o 
  -4   1  15      425.96      375.07     22.03 o 
  -3   1  15     3271.77     3240.14     66.25 o 
  -2   1  15     1645.63     1599.63     41.46 o 
  -1   1  15     3185.20     3073.71     52.51 o 
   0   1  15     1268.16     1282.81     36.12 o 
   1   1  15      294.34      290.72     14.73 o 
   2   1  15     3359.65     3384.74     63.91 o 
   3   1  15      211.35      213.71     15.90 o 
   4   1  15     7268.45     7364.77    104.48 o 
   5   1  15     7590.05     7562.68    138.23 o 
   6   1  15     2789.26     2814.62     53.25 o 
   7   1  15      739.17      737.68     28.81 o 
   8   1  15      198.44      215.12     21.64 o 
  -6   2  15      321.27      307.88     25.46 o 
  -5   2  15      280.76      271.08     22.77 o 
  -4   2  15     2348.55     2361.63     99.29 o 
  -3   2  15     5305.16     5295.34    132.77 o 
  -2   2  15     4713.65     4636.59     66.25 o 
  -1   2  15     3085.65     2978.56     59.05 o 
   0   2  15     1647.05     1585.64     33.87 o 
   1   2  15       62.53       88.14      9.24 o 
   2   2  15     1673.07     1621.02     34.30 o 
   3   2  15      941.84      940.67     38.49 o 
   4   2  15     7182.14     7291.04    102.81 o 
   5   2  15     2773.97     2846.93     51.32 o 
   6   2  15     1688.97     1735.07     38.29 o 
   7   2  15      296.80      277.01     16.67 o 
   8   2  15      628.11      682.17     27.69 o 
  -6   3  15       63.24       28.14     12.70 o 
  -5   3  15      182.86      153.26     17.55 o 
  -4   3  15      472.13      525.44     26.86 o 
  -3   3  15      773.37      779.60     22.07 o 
  -2   3  15      304.24      291.59     14.74 o 
  -1   3  15      546.87      548.25     20.05 o 
   0   3  15     1045.98     1047.20     26.22 o 
   1   3  15      913.09      859.23     23.02 o 
   2   3  15      326.87      316.19     14.52 o 
   3   3  15     8794.57     8747.88    118.21 o 
   4   3  15     6803.31     6741.36    107.15 o 
   5   3  15     4291.82     4188.53     65.99 o 
   6   3  15     3097.23     3147.40     54.19 o 
   7   3  15     1244.88     1285.72     35.67 o 
   8   3  15      132.69      172.33     16.91 o 
  -6   4  15      502.39      420.52     26.06 o 
  -5   4  15       29.91       51.13     14.22 o 
  -4   4  15     1119.88     1092.09     29.03 o 
  -3   4  15     3383.12     3288.54     52.17 o 
  -2   4  15     8052.86     7792.46     99.73 o 
  -1   4  15     9119.38     8873.51    119.22 o 
   0   4  15     1722.41     1612.48     32.09 o 
   1   4  15      308.28      287.34     18.44 o 
   2   4  15     1703.60     1704.89     42.80 o 
   3   4  15       49.76       44.25      9.37 o 
   4   4  15     4177.87     4011.35     89.49 o 
   5   4  15     5585.92     5528.24    113.63 o 
   6   4  15     1712.21     1715.74     44.93 o 
   7   4  15     1255.30     1259.48     35.48 o 
   8   4  15      221.68      216.09     20.40 o 
  -5   5  15       15.43       19.34      8.38 o 
  -4   5  15       56.00       56.54      8.03 o 
  -3   5  15      177.52      166.66     11.42 o 
  -2   5  15      617.61      554.04     27.47 o 
  -1   5  15      315.32      332.58     17.59 o 
   0   5  15      611.39      631.69     53.04 o 
   1   5  15      511.41      492.28     23.58 o 
   2   5  15        4.14        1.36      6.87 o 
   3   5  15       80.42       78.67     13.96 o 
   4   5  15      881.38      872.69     30.54 o 
   5   5  15     1727.96     1769.64     54.27 o 
   6   5  15     2127.79     2058.03     60.53 o 
   7   5  15     1622.34     1587.19     40.72 o 
   8   5  15      641.84      703.28     37.85 o 
  -5   6  15      628.86      704.41     31.39 o 
  -4   6  15      411.98      377.41     21.34 o 
  -3   6  15     2008.72     2015.64     45.89 o 
  -2   6  15     5652.51     5725.90     90.26 o 
  -1   6  15     8643.55     8410.83    135.21 o 
   0   6  15     7036.00     6711.90    113.08 o 
   1   6  15     1056.50     1109.35     35.09 o 
   2   6  15      204.78      204.88     17.26 o 
   3   6  15      189.53      212.64     17.69 o 
   4   6  15     2699.11     2552.39     57.61 o 
   5   6  15     3924.54     4030.75     92.85 o 
   6   6  15     4851.95     4707.68    104.65 o 
   7   6  15     2235.84     2302.11     68.29 o 
   8   6  15     1511.39     1574.12     64.18 o 
  -4   7  15        2.23        7.60      8.84 o 
  -3   7  15       30.77       20.38      8.88 o 
  -2   7  15       79.85      101.90     12.46 o 
  -1   7  15      108.29      127.59     14.76 o 
   0   7  15        3.94       17.49      8.90 o 
   1   7  15      145.75      166.74     19.29 o 
   2   7  15       38.70       39.55     10.77 o 
   3   7  15        7.99       -1.07      7.14 o 
   4   7  15        8.46        7.23      8.40 o 
   5   7  15      417.36      433.21     24.54 o 
   6   7  15     1100.41     1064.66     43.02 o 
   7   7  15      794.65      823.97     40.95 o 
  -4   8  15        0.09        7.75      9.64 o 
  -3   8  15      273.70      299.45     20.26 o 
  -2   8  15     4359.77     4394.74     77.78 o 
  -1   8  15     3633.01     3627.21     75.46 o 
   0   8  15     3299.48     3437.34     72.53 o 
   1   8  15     6711.72     6412.83    112.06 o 
   2   8  15     2530.68     2332.96     56.36 o 
   3   8  15       14.59       22.26      9.33 o 
   4   8  15      337.69      383.11     23.87 o 
   5   8  15     3026.01     3088.74     68.14 o 
   6   8  15     6950.71     7195.90    148.43 o 
   7   8  15     3547.74     3542.53     92.49 o 
  -3   9  15      190.92      211.10     20.75 o 
  -2   9  15      191.20      206.54     24.08 o 
  -1   9  15     1047.18     1103.48     34.74 o 
   0   9  15      284.01      258.07     20.88 o 
   1   9  15       82.56       97.53     14.70 o 
   2   9  15        0.90        3.80     13.06 o 
   3   9  15       12.13        9.25      9.13 o 
   4   9  15        0.39       11.67      9.90 o 
   5   9  15        2.75       18.28     10.15 o 
   6   9  15       15.30       -2.53     12.72 o 
  -2  10  15      723.49      731.60     41.51 o 
  -1  10  15     1432.96     1402.17     45.97 o 
   0  10  15     4350.42     4432.27     81.33 o 
   1  10  15     2554.68     2581.51     62.86 o 
   2  10  15     2818.80     3030.05     69.22 o 
   3  10  15     1016.99      999.08     37.14 o 
   4  10  15       88.75      114.32     16.24 o 
   5  10  15     1677.79     1757.84     98.14 o 
   0  11  15     1519.42     1480.11     49.08 o 
   1  11  15      668.25      713.63     30.86 o 
   2  11  15      406.75      454.48     38.03 o 
   3  11  15      393.08      410.84     26.93 o 
   4  11  15        3.05      -10.35     23.65 o 
  -2  -7  16       10.62       35.78     28.09 o 
  -1  -7  16      290.00      318.60     25.18 o 
   0  -7  16      820.95      802.03     39.54 o 
   1  -7  16      602.14      597.15     48.88 o 
   2  -7  16      201.81      229.79     23.46 o 
   3  -7  16        3.40       14.01     12.25 o 
  -3  -6  16       59.73       52.50     16.92 o 
  -2  -6  16       63.75       62.07     16.90 o 
  -1  -6  16     4923.94     4942.24    128.95 o 
   0  -6  16    11364.19    11527.54    366.63 o 
   1  -6  16     4945.08     4990.37     92.49 o 
   2  -6  16     5273.92     5097.31    118.04 o 
   3  -6  16     2933.00     3099.64     76.63 o 
   4  -6  16        2.21        8.18     12.62 o 
  -4  -5  16      617.87      534.58     65.05 o 
  -3  -5  16      970.82      958.35     49.23 o 
  -2  -5  16        0.69       -9.10     10.17 o 
  -1  -5  16      359.36      397.74     31.54 o 
   0  -5  16        5.45        4.58     19.96 o 
   1  -5  16      374.87      396.75     24.49 o 
   2  -5  16       90.23       73.98     13.33 o 
   3  -5  16       24.84       29.88     18.11 o 
   4  -5  16       11.83        7.90     10.41 o 
   5  -5  16       80.92       85.39     17.30 o 
  -5  -4  16     4210.95     4148.94    133.38 o 
  -4  -4  16     2872.67     2932.83     83.08 o 
  -3  -4  16        8.95       14.25     12.17 o 
  -2  -4  16      532.39      548.65     30.94 o 
  -1  -4  16     3082.90     3046.29     75.04 o 
   0  -4  16     3625.98     3530.56     69.59 o 
   1  -4  16     9672.41     9169.94    165.63 o 
   2  -4  16     5106.16     4994.28    148.77 o 
   3  -4  16     2105.12     2087.63     50.08 o 
   4  -4  16     1790.01     1750.84     41.15 o 
   5  -4  16      602.75      662.17     28.31 o 
   6  -4  16     1052.77     1038.55     36.97 o 
  -5  -3  16     1080.15     1095.53     70.58 o 
  -4  -3  16      292.20      275.63     25.93 o 
  -3  -3  16      159.64      134.77     19.24 o 
  -2  -3  16        0.01        0.57      9.24 o 
  -1  -3  16       17.82       15.00     10.71 o 
   0  -3  16      177.62      178.18     15.44 o 
   1  -3  16      106.32      121.93     12.91 o 
   2  -3  16       35.85       28.59      8.50 o 
   3  -3  16       10.48       16.20      7.51 o 
   4  -3  16       11.13       14.36      7.48 o 
   5  -3  16        3.42        7.32      7.66 o 
   6  -3  16       43.52       43.81     11.17 o 
  -5  -2  16     2431.24     2639.23     73.34 o 
  -4  -2  16     2353.73     2342.99     66.71 o 
  -3  -2  16     1222.33     1242.69     39.15 o 
  -2  -2  16      164.72      181.81     17.05 o 
  -1  -2  16      928.00      909.20     30.93 o 
   0  -2  16     2435.12     2384.27     46.83 o 
   1  -2  16     8752.69     8856.14    137.98 o 
   2  -2  16     8400.47     8687.71    120.45 o 
   3  -2  16     3177.97     3262.53     57.55 o 
   4  -2  16      543.19      595.33     21.93 o 
   5  -2  16        3.30       11.03      7.11 o 
   6  -2  16      518.47      489.04     22.35 o 
   7  -2  16     3511.25     3783.47     79.32 o 
  -6  -1  16     1199.14     1239.75     48.45 o 
  -5  -1  16     2660.25     2677.85     65.17 o 
  -4  -1  16     2684.25     2575.30     61.50 o 
  -3  -1  16      876.86      860.25     42.80 o 
  -2  -1  16      142.94      150.37     15.88 o 
  -1  -1  16      118.39      122.08     12.03 o 
   0  -1  16      480.55      458.20     22.83 o 
   1  -1  16     2144.63     2108.61     42.08 o 
   2  -1  16     1170.15     1128.29     29.00 o 
   3  -1  16      781.30      737.72     26.47 o 
   4  -1  16      411.65      427.56     18.76 o 
   5  -1  16        2.98        6.79      6.96 o 
   6  -1  16       69.65       63.71     14.00 o 
   7  -1  16       26.83       35.28     10.96 o 
  -6   0  16      999.04      930.14     48.23 o 
  -5   0  16     2823.69     2728.91     86.87 o 
  -4   0  16     3856.65     3764.95     89.24 o 
  -3   0  16     1564.58     1522.16     42.92 o 
  -2   0  16      478.01      485.07     26.09 o 
  -1   0  16       45.15       37.68      7.97 o 
   0   0  16      219.08      197.26     17.18 o 
   1   0  16     5838.29     5891.72     87.33 o 
   2   0  16     2937.71     3006.37     53.12 o 
   3   0  16     6476.97     6483.92     94.92 o 
   4   0  16     6802.95     6519.95     96.42 o 
   5   0  16       37.52       22.45     12.29 o 
   6   0  16       99.93      107.44     13.77 o 
   7   0  16      544.31      572.67     27.63 o 
  -6   1  16      706.04      632.16     31.05 o 
  -5   1  16     3625.53     3524.81     75.93 o 
  -4   1  16     5828.97     5822.93    105.69 o 
  -3   1  16     2419.33     2370.51     63.37 o 
  -2   1  16      304.73      328.04     19.16 o 
  -1   1  16      242.51      245.81     15.03 o 
   0   1  16      297.74      273.43     23.96 o 
   1   1  16     2701.34     2686.28     48.76 o 
   2   1  16      402.59      416.57     20.22 o 
   3   1  16     1822.61     1776.80     42.96 o 
   4   1  16     2816.60     2936.22     53.11 o 
   5   1  16      145.20      150.82     12.54 o 
   6   1  16       41.40       22.75      8.90 o 
   7   1  16       11.57       -5.79      7.68 o 
   8   1  16      338.52      329.92     37.62 o 
  -6   2  16      160.77      137.90     19.70 o 
  -5   2  16      253.94      250.88     22.89 o 
  -4   2  16     1440.68     1480.03     48.15 o 
  -3   2  16     1431.28     1424.73     38.70 o 
  -2   2  16      370.42      369.49     17.58 o 
  -1   2  16       62.39       62.76      8.46 o 
   0   2  16     1537.69     1496.31     33.76 o 
   1   2  16     4380.52     4422.12     69.85 o 
   2   2  16     2148.01     2089.37     41.38 o 
   3   2  16     9270.59     9201.26    141.14 o 
   4   2  16     5949.20     5817.40     98.13 o 
   5   2  16     3205.47     3200.28     56.53 o 
   6   2  16      269.71      270.46     15.93 o 
   7   2  16        6.95        2.20      7.12 o 
   8   2  16      730.18      774.71     50.68 o 
  -6   3  16      151.20      119.16     40.21 o 
  -5   3  16     3117.73     3093.54     77.10 o 
  -4   3  16     5323.27     5058.17    106.04 o 
  -3   3  16     4761.49     4658.96     74.87 o 
  -2   3  16     2281.19     2115.98     38.96 o 
  -1   3  16      844.05      802.90     23.70 o 
   0   3  16      426.61      412.27     27.10 o 
   1   3  16     3881.64     3790.73     61.73 o 
   2   3  16    10344.41    10008.04    133.54 o 
   3   3  16    10135.51     9793.77    147.10 o 
   4   3  16     4214.19     4251.68     75.43 o 
   5   3  16     1546.35     1537.57     37.17 o 
   6   3  16      592.70      616.74     30.17 o 
   7   3  16        0.17        4.48      7.97 o 
   8   3  16      926.78      935.20     43.00 o 
  -5   4  16        1.32       12.82     10.64 o 
  -4   4  16      115.06      158.13     25.48 o 
  -3   4  16      468.94      473.47     20.49 o 
  -2   4  16      604.85      568.69     18.37 o 
  -1   4  16        1.66        8.69      5.81 o 
   0   4  16      110.46      104.63      8.43 o 
   1   4  16      662.71      597.02     27.74 o 
   2   4  16       37.00       44.29     10.01 o 
   3   4  16     1845.87     1806.91     45.78 o 
   4   4  16     3038.43     3007.37     75.15 o 
   5   4  16     1016.65      933.02     38.33 o 
   6   4  16     1022.40     1018.17     41.55 o 
   7   4  16       19.18       28.38     12.55 o 
   8   4  16      184.99      179.15     23.61 o 
  -5   5  16     1558.85     1479.47     81.73 o 
  -4   5  16     3339.03     3334.33     54.52 o 
  -3   5  16     6778.93     6813.06     98.10 o 
  -2   5  16     5514.26     5372.72     95.43 o 
  -1   5  16     2437.70     2478.47     56.80 o 
   0   5  16      130.43      140.23     15.07 o 
   1   5  16      527.15      460.33     28.72 o 
   2   5  16      194.58      215.76     19.67 o 
   3   5  16     5587.40     5470.08     97.46 o 
   4   5  16     5549.61     5354.88     96.35 o 
   5   5  16     1968.52     1964.89     58.82 o 
   6   5  16     2074.05     1972.69     76.86 o 
   7   5  16      331.43      345.14     24.31 o 
  -5   6  16       66.51       96.98     33.12 o 
  -4   6  16        0.53       16.58      9.14 o 
  -3   6  16       40.23       40.59      9.91 o 
  -2   6  16        9.95       10.99      7.99 o 
  -1   6  16       60.24       65.92     13.66 o 
   0   6  16       98.92      116.38     14.31 o 
   1   6  16       67.63       64.58     11.71 o 
   2   6  16       40.62       35.72     10.05 o 
   3   6  16      919.48      921.94     32.93 o 
   4   6  16      360.65      296.26     20.91 o 
   5   6  16     1117.20     1106.16     43.41 o 
   6   6  16      851.70      845.32     38.29 o 
   7   6  16       83.56      123.60     19.90 o 
  -4   7  16     1266.75     1345.27     48.81 o 
  -3   7  16     5226.93     5312.12     95.30 o 
  -2   7  16     5401.37     5605.03    102.94 o 
  -1   7  16     7591.57     7355.78    125.16 o 
   0   7  16     2910.01     2782.41     76.41 o 
   1   7  16      114.90      127.24     15.04 o 
   2   7  16       61.75       74.51     13.18 o 
   3   7  16     2396.00     2373.25     57.11 o 
   4   7  16     5599.43     5942.14    121.71 o 
   5   7  16     5656.10     5561.34    101.98 o 
   6   7  16      602.92      664.88     36.17 o 
   7   7  16      476.88      509.08     34.69 o 
  -3   8  16      525.11      524.58     25.62 o 
  -2   8  16      246.22      234.27     19.02 o 
  -1   8  16      675.93      664.29     37.17 o 
   0   8  16       85.53       97.86     16.22 o 
   1   8  16      150.41      137.28     16.32 o 
   2   8  16       16.93        3.15      8.34 o 
   3   8  16       20.31        2.24     12.46 o 
   4   8  16        0.74        6.54      9.47 o 
   5   8  16       62.30       94.89     21.42 o 
   6   8  16       98.85       67.09     20.57 o 
  -2   9  16     2072.21     2121.55     51.82 o 
  -1   9  16     3077.82     3161.15     67.05 o 
   0   9  16     1159.89     1302.06     42.37 o 
   1   9  16       25.86       44.93     12.04 o 
   2   9  16      331.19      329.99     30.77 o 
   3   9  16      608.29      620.61     30.44 o 
   4   9  16     2442.20     2592.95     63.06 o 
   5   9  16     4861.29     4839.88     95.04 o 
   6   9  16     4910.30     4825.38    114.90 o 
  -1  10  16      622.25      618.05     60.20 o 
   0  10  16      855.02      883.62     37.16 o 
   1  10  16       21.14       22.49     10.31 o 
   2  10  16      212.41      206.51     22.70 o 
   3  10  16        0.12        8.03     10.17 o 
   4  10  16      169.05      129.35     17.50 o 
   1  11  16     1227.00     1381.09     93.43 o 
   2  11  16      139.94      153.04     22.68 o 
  -1  -7  17     4108.46     4337.45    114.87 o 
   0  -7  17     2761.34     2712.98    101.71 o 
   1  -7  17      332.37      273.79     31.64 o 
  -3  -6  17       49.54       83.38     34.30 o 
  -2  -6  17      207.63      174.88     35.48 o 
  -1  -6  17      378.21      395.54     32.32 o 
   0  -6  17        3.56       12.68     14.70 o 
   1  -6  17      351.40      265.03     26.34 o 
   2  -6  17      216.32      235.46     22.42 o 
   3  -6  17       60.60       54.34     16.51 o 
  -3  -5  17     2161.62     2251.85     80.21 o 
  -2  -5  17     1695.81     1740.33     86.93 o 
  -1  -5  17     5271.69     5404.50    140.77 o 
   0  -5  17    10068.81     9808.53    222.34 o 
   1  -5  17     2194.84     2048.08     57.53 o 
   2  -5  17        8.50       23.17     11.05 o 
   3  -5  17      119.02      114.47     37.64 o 
   4  -5  17      278.38      265.65     23.40 o 
  -4  -4  17       12.00       -4.95     11.08 o 
  -3  -4  17      391.79      409.66     29.62 o 
  -2  -4  17        4.17       13.25     11.87 o 
  -1  -4  17       61.39       67.27     15.52 o 
   0  -4  17       24.37       32.21     19.22 o 
   1  -4  17        3.51       16.41      9.24 o 
   2  -4  17        1.26        5.29      8.03 o 
   3  -4  17        1.19       11.31      8.61 o 
   4  -4  17        3.78        5.10      8.35 o 
   5  -4  17       20.26       23.55      9.81 o 
  -5  -3  17     2775.96     2807.83     97.67 o 
  -4  -3  17      112.35      124.36     20.41 o 
  -3  -3  17     1290.36     1257.61     48.27 o 
  -2  -3  17     1951.24     2047.44     65.85 o 
  -1  -3  17     2940.37     2841.06     62.83 o 
   0  -3  17     8990.77     9071.64    143.38 o 
   1  -3  17     6278.69     6264.33    164.73 o 
   2  -3  17     3453.00     3346.23     67.17 o 
   3  -3  17      196.48      171.44     15.81 o 
   4  -3  17      520.01      565.10     23.12 o 
   5  -3  17     2058.92     1944.36     45.15 o 
   6  -3  17     4947.77     5016.01    161.45 o 
  -5  -2  17     1260.07     1164.71     55.18 o 
  -4  -2  17      242.94      222.90     20.79 o 
  -3  -2  17       87.82       78.06     14.41 o 
  -2  -2  17      466.08      473.39     27.40 o 
  -1  -2  17      165.81      178.05     16.54 o 
   0  -2  17     2225.03     2224.86     51.29 o 
   1  -2  17     1027.45     1010.23     34.27 o 
   2  -2  17      187.87      181.11     28.96 o 
   3  -2  17       27.19       30.20      8.11 o 
   4  -2  17        4.90       18.45      7.26 o 
   5  -2  17        1.02        6.55      7.45 o 
   6  -2  17      128.51      140.35     14.50 o 
  -5  -1  17      619.25      610.14     34.92 o 
  -4  -1  17       84.10       61.69     14.18 o 
  -3  -1  17      170.07      181.18     18.16 o 
  -2  -1  17      685.56      615.36     27.60 o 
  -1  -1  17     1750.63     1729.82     39.67 o 
   0  -1  17     2554.69     2546.05     55.34 o 
   1  -1  17     9908.86     9470.46    147.24 o 
   2  -1  17     5663.56     5426.36     83.84 o 
   3  -1  17      961.56      964.85     31.19 o 
   4  -1  17      479.00      446.82     19.73 o 
   5  -1  17     2054.34     2094.18     45.05 o 
   6  -1  17     2018.62     2141.20     54.07 o 
   7  -1  17     2468.77     2642.89     74.85 o 
  -5   0  17     1677.73     1712.45    153.27 o 
  -4   0  17     1186.14     1198.28     73.45 o 
  -3   0  17      161.36      136.71     16.18 o 
  -2   0  17       60.98       74.04     12.65 o 
  -1   0  17      854.41      797.52     25.62 o 
   0   0  17     4171.75     4009.57     85.54 o 
   1   0  17      932.02      932.55     26.70 o 
   2   0  17     1556.94     1581.34     41.14 o 
   3   0  17      825.17      791.45     28.57 o 
   4   0  17        1.43        7.59      7.71 o 
   5   0  17      156.03      165.83     15.79 o 
   6   0  17      645.88      668.72     35.34 o 
   7   0  17      329.28      358.29     23.40 o 
  -5   1  17      910.00      848.89     39.03 o 
  -4   1  17      123.66      134.21     18.14 o 
  -3   1  17      308.99      278.53     28.02 o 
  -2   1  17        0.47       -7.20      7.20 o 
  -1   1  17      147.38      157.99     17.01 o 
   0   1  17     5237.23     5093.51     78.70 o 
   1   1  17      681.89      710.61     23.11 o 
   2   1  17     3684.58     3760.33     71.64 o 
   3   1  17     2832.53     2790.55     58.79 o 
   4   1  17      314.63      296.92     19.07 o 
   5   1  17      186.62      173.94     16.28 o 
   6   1  17      827.87      874.09     30.63 o 
   7   1  17     3466.23     3640.53     75.05 o 
  -5   2  17     4806.23     4656.44    165.43 o 
  -4   2  17     2112.65     2060.42     59.62 o 
  -3   2  17      178.87      181.65     25.83 o 
  -2   2  17       53.48       42.30      9.40 o 
  -1   2  17     1018.40     1008.01     27.89 o 
   0   2  17     5895.44     5787.86    106.92 o 
   1   2  17     3856.71     3818.48     63.67 o 
   2   2  17     6166.11     6100.80     90.68 o 
   3   2  17     2970.87     2956.01     60.37 o 
   4   2  17     1883.97     1813.30     44.32 o 
   5   2  17       36.77       35.46      9.49 o 
   6   2  17       30.47       25.49      9.53 o 
   7   2  17        4.13        6.59      7.49 o 
  -5   3  17       84.53       91.26     24.14 o 
  -4   3  17        2.28       -5.31      9.56 o 
  -3   3  17        9.25        3.53      9.18 o 
  -2   3  17        0.42       -1.27      5.69 o 
  -1   3  17        5.35       16.01      7.18 o 
   0   3  17     1106.88     1069.12     28.06 o 
   1   3  17     9367.23     9343.75    127.43 o 
   2   3  17     6218.40     6121.23     90.22 o 
   3   3  17     1772.46     1724.54     42.16 o 
   4   3  17     1277.44     1298.14     34.02 o 
   5   3  17       38.51       41.16      8.94 o 
   6   3  17      362.75      348.87     27.48 o 
   7   3  17     1470.46     1600.18     54.91 o 
  -5   4  17     3327.16     3272.92     97.75 o 
  -4   4  17     4337.01     4084.77     89.10 o 
  -3   4  17     1984.12     2002.74     41.34 o 
  -2   4  17        6.07        5.59      6.20 o 
  -1   4  17      138.66      127.39     10.54 o 
   0   4  17      219.97      202.23     13.72 o 
   1   4  17     2107.64     2186.78     63.46 o 
   2   4  17     6503.10     6190.49    106.84 o 
   3   4  17     5210.51     4958.12     90.87 o 
   4   4  17     2241.49     2220.08     63.62 o 
   5   4  17      146.08      153.31     19.61 o 
   6   4  17      454.58      445.56     30.38 o 
   7   4  17      219.11      204.21     45.90 o 
  -4   5  17        0.04        4.12      6.70 o 
  -3   5  17       26.48       27.53      9.80 o 
  -2   5  17      104.85       99.43     14.42 o 
  -1   5  17       19.95       35.72     10.17 o 
   0   5  17       85.82       72.20     12.38 o 
   1   5  17      163.11      179.58     17.20 o 
   2   5  17     1018.00      962.12     33.55 o 
   3   5  17     1235.14     1259.60     57.83 o 
   4   5  17      305.01      331.69     21.99 o 
   5   5  17      395.08      401.71     28.41 o 
   6   5  17       48.32       62.24     15.31 o 
   7   5  17      406.40      466.43     28.13 o 
  -4   6  17     4862.54     5003.06     96.81 o 
  -3   6  17     4018.74     4169.26     69.11 o 
  -2   6  17     1754.55     1737.54     48.31 o 
  -1   6  17        3.57        5.97      8.72 o 
   0   6  17     1259.68     1261.48     45.92 o 
   1   6  17     1722.87     1623.43     45.84 o 
   2   6  17     5595.44     5575.18    101.28 o 
   3   6  17     6173.93     6264.33    110.40 o 
   4   6  17     6748.08     6627.79    115.66 o 
   5   6  17     1623.04     1729.91     60.47 o 
   6   6  17       53.58       47.92     14.27 o 
   7   6  17     1135.77     1287.76     51.60 o 
  -3   7  17        1.18        8.78      8.43 o 
  -2   7  17       19.63       21.19     10.84 o 
  -1   7  17       61.14       48.40     11.68 o 
   0   7  17        5.58       -0.53     12.55 o 
   1   7  17       71.33       96.66     14.22 o 
   2   7  17        0.45        6.64      8.96 o 
   3   7  17       56.69       83.66     18.69 o 
   4   7  17       47.42       57.71     12.34 o 
   5   7  17       73.35       98.04     17.82 o 
   6   7  17       44.57       61.96     18.44 o 
  -3   8  17     2102.24     2121.42    108.72 o 
  -2   8  17     1320.78     1343.54     39.68 o 
  -1   8  17     1798.04     1670.71     81.98 o 
   0   8  17      295.59      273.73     22.20 o 
   1   8  17     1060.19     1070.82     37.87 o 
   2   8  17     1912.73     1840.95     51.16 o 
   3   8  17     4854.13     4722.95     92.76 o 
   4   8  17     8217.39     8868.76    200.11 o 
   5   8  17     2350.93     2496.49     74.68 o 
   6   8  17       57.48       45.62     14.74 o 
  -2   9  17      359.14      373.92     31.18 o 
  -1   9  17      332.12      320.18     22.70 o 
   0   9  17        9.57       11.16     10.14 o 
   1   9  17      105.78      151.88     18.20 o 
   2   9  17       13.25       17.38     10.73 o 
   3   9  17        0.75       31.18     11.35 o 
   4   9  17      191.25      207.73     20.76 o 
   5   9  17       13.88       17.97     13.32 o 
   0  10  17      252.32      267.26     21.11 o 
   1  10  17        3.84        8.04     10.52 o 
   2  10  17      833.65      795.37     35.49 o 
   3  10  17     4280.82     4527.16     92.77 o 
   4  10  17     3433.61     3481.66     91.10 o 
  -1  -6  18     1794.90     1732.10     67.02 o 
   0  -6  18     1675.84     1569.43     80.13 o 
   1  -6  18        2.72       11.62     14.06 o 
   2  -6  18     1664.92     1642.35     62.78 o 
  -3  -5  18      758.58      707.25     51.95 o 
  -2  -5  18      147.86      148.80     25.14 o 
  -1  -5  18       12.00       20.83     16.19 o 
   0  -5  18        7.97       30.16     19.81 o 
   1  -5  18        3.77        6.21     17.44 o 
   2  -5  18        8.00       17.26     11.17 o 
   3  -5  18        6.07        4.99     10.26 o 
   4  -5  18       47.69       27.20     21.14 o 
  -3  -4  18     4332.02     4504.24    107.58 o 
  -2  -4  18     2158.92     2217.66     66.31 o 
  -1  -4  18     5779.93     5621.33    198.40 o 
   0  -4  18     2530.73     2525.93    111.17 o 
   1  -4  18        2.29       11.28     13.16 o 
   2  -4  18       84.65      116.92     16.98 o 
   3  -4  18     2168.25     2210.42     68.75 o 
   4  -4  18     2945.54     3043.56     67.67 o 
   5  -4  18     2785.51     2981.07     78.21 o 
  -4  -3  18      695.02      709.44     39.94 o 
  -3  -3  18      557.57      551.11     42.85 o 
  -2  -3  18      572.36      546.24     28.06 o 
  -1  -3  18      454.74      460.01     25.26 o 
   0  -3  18      443.58      436.00     23.41 o 
   1  -3  18       13.85       26.77     10.84 o 
   2  -3  18        9.81       19.72     10.09 o 
   3  -3  18        0.52       -2.41      9.21 o 
   4  -3  18        5.51        6.52      7.98 o 
   5  -3  18        0.70        0.94      7.76 o 
  -4  -2  18      448.35      429.99     31.24 o 
  -3  -2  18     3587.10     3690.91     79.62 o 
  -2  -2  18     2445.53     2457.78     59.51 o 
  -1  -2  18     5562.31     5566.75    101.26 o 
   0  -2  18     4390.36     4397.57     83.16 o 
   1  -2  18      364.20      332.14     29.06 o 
   2  -2  18     1209.03     1135.43     40.48 o 
   3  -2  18     1289.38     1397.22     39.86 o 
   4  -2  18     2568.55     2628.95     52.98 o 
   5  -2  18     9980.48    10158.77    144.85 o 
   6  -2  18     3027.56     2842.09     65.67 o 
  -5  -1  18       95.71       74.04     24.02 o 
  -4  -1  18      316.15      287.49     23.21 o 
  -3  -1  18     1874.72     1770.14     49.88 o 
  -2  -1  18      882.77      804.30     31.83 o 
  -1  -1  18     3334.43     3190.53     66.53 o 
   0  -1  18     1974.38     1946.61     48.02 o 
   1  -1  18      625.45      599.44     25.21 o 
   2  -1  18       18.25       10.50      7.11 o 
   3  -1  18      215.56      223.92     17.36 o 
   4  -1  18      434.64      430.56     22.98 o 
   5  -1  18      207.80      212.56     17.09 o 
   6  -1  18      126.62      140.98     16.91 o 
  -5   0  18      221.79      164.56     19.54 o 
  -4   0  18       21.94       35.62     12.10 o 
  -3   0  18      676.43      652.50     29.70 o 
  -2   0  18      775.83      730.62     32.77 o 
  -1   0  18     3503.20     3447.82     78.91 o 
   0   0  18     2587.49     2555.89     56.52 o 
   1   0  18     2900.73     2807.13     69.93 o 
   2   0  18     1471.97     1394.78     39.22 o 
   3   0  18      810.53      860.42     30.61 o 
   4   0  18     1277.05     1318.78     45.16 o 
   5   0  18     3194.11     3218.15     79.55 o 
   6   0  18     5223.19     5192.52     97.09 o 
   7   0  18     4851.37     5108.94    114.56 o 
  -5   1  18     1104.89     1022.23     50.71 o 
  -4   1  18      123.74      101.44     28.92 o 
  -3   1  18      691.13      625.89     32.42 o 
  -2   1  18     2063.24     1978.95     49.14 o 
  -1   1  18     3355.42     3209.94     90.16 o 
   0   1  18     2154.64     2093.29     48.72 o 
   1   1  18     2098.05     2076.50     72.46 o 
   2   1  18     1014.86     1035.72     33.00 o 
   3   1  18       32.88       33.77      9.65 o 
   4   1  18      206.32      207.79     17.03 o 
   5   1  18     1051.22     1042.29     34.27 o 
   6   1  18     2203.31     2353.82     98.55 o 
   7   1  18      485.53      516.14     26.34 o 
  -5   2  18       11.29        6.67     11.85 o 
  -4   2  18        3.60        0.32     10.60 o 
  -3   2  18      568.81      528.09     29.16 o 
  -2   2  18     2041.90     2051.92     55.06 o 
  -1   2  18     3722.63     3784.31     84.26 o 
   0   2  18      634.39      650.47     37.02 o 
   1   2  18     3307.98     3274.51     58.10 o 
   2   2  18      694.35      767.42     27.63 o 
   3   2  18      722.68      749.42     27.35 o 
   4   2  18      380.50      378.44     21.68 o 
   5   2  18     1052.04     1026.21     32.99 o 
   6   2  18     1825.48     1911.80     48.22 o 
   7   2  18     1461.29     1406.67     46.31 o 
  -4   3  18      152.86      122.41     18.47 o 
  -3   3  18      705.97      675.83     30.68 o 
  -2   3  18      421.83      402.84     20.40 o 
  -1   3  18     4892.42     4786.58     76.88 o 
   0   3  18    12111.11    11737.03    156.30 o 
   1   3  18    13022.59    13041.73    170.80 o 
   2   3  18     1328.25     1341.50     32.14 o 
   3   3  18      362.55      356.66     32.90 o 
   4   3  18       55.18       68.41     10.00 o 
   5   3  18     1306.38     1357.45     35.06 o 
   6   3  18     3371.83     3580.12    108.47 o 
   7   3  18      715.83      756.52     39.88 o 
  -4   4  18       16.31        8.14     10.20 o 
  -3   4  18       29.96       19.45      8.49 o 
  -2   4  18       23.34       26.65      7.61 o 
  -1   4  18       93.46       83.93     14.93 o 
   0   4  18        2.47        1.57      6.28 o 
   1   4  18      324.59      302.61     21.27 o 
   2   4  18     2079.19     2076.69     52.11 o 
   3   4  18      245.35      248.69     19.42 o 
   4   4  18        0.02        5.18     10.44 o 
   5   4  18      499.51      525.45     37.97 o 
   6   4  18      534.45      471.54     33.19 o 
   7   4  18     1156.95     1205.45     74.43 o 
  -4   5  18     1482.94     1484.88     46.06 o 
  -3   5  18       30.90       30.72     10.11 o 
  -2   5  18      622.21      635.16     29.77 o 
  -1   5  18     1804.49     1703.64     54.50 o 
   0   5  18     2054.26     2057.45     52.87 o 
   1   5  18     7365.86     7057.76    120.66 o 
   2   5  18     3233.49     3254.03     74.99 o 
   3   5  18      691.39      734.13     30.65 o 
   4   5  18      876.04      736.73     69.78 o 
   5   5  18      317.32      320.43     27.22 o 
   6   5  18     1261.10     1335.00     50.40 o 
   7   5  18     1291.11     1347.38     60.14 o 
  -3   6  18       30.47       59.19     12.34 o 
  -2   6  18      113.92      111.52     15.52 o 
  -1   6  18      237.34      239.05     20.45 o 
   0   6  18        5.21       14.58      9.91 o 
   1   6  18      163.13      190.74     18.56 o 
   2   6  18       72.91       57.40     12.43 o 
   3   6  18      278.89      321.27     22.77 o 
   4   6  18        0.22        9.22      9.29 o 
   5   6  18        3.56       -3.68      9.83 o 
   6   6  18       94.46      101.47     18.86 o 
  -3   7  18     1671.49     1632.31     47.53 o 
  -2   7  18       18.02       11.81     10.08 o 
  -1   7  18      909.34      897.96     35.34 o 
   0   7  18     2063.61     2066.84     75.54 o 
   1   7  18     4475.66     4410.01     88.71 o 
   2   7  18     4758.91     4959.33     95.91 o 
   3   7  18     4303.16     4082.95     84.17 o 
   4   7  18        4.59       -7.45      8.56 o 
   5   7  18      320.96      280.20     27.16 o 
   6   7  18      246.53      249.66     28.48 o 
  -2   8  18        2.83       -3.14      9.31 o 
  -1   8  18      201.74      200.34     20.51 o 
   0   8  18      280.35      252.75     23.34 o 
   1   8  18      314.33      325.22     24.27 o 
   2   8  18       59.37       73.95     14.34 o 
   3   8  18        0.07       -8.79      8.79 o 
   4   8  18       26.29       22.46     12.63 o 
   5   8  18       15.02        7.46     10.73 o 
  -1   9  18      377.48      429.40     25.83 o 
   0   9  18     1898.93     1870.84     70.07 o 
   1   9  18     2388.57     2525.95     64.29 o 
   2   9  18     3641.22     3868.91     83.65 o 
   3   9  18     4661.94     4683.34     95.10 o 
   4   9  18     2982.83     3208.62     83.30 o 
   1  10  18      589.77      775.25     72.74 o 
   2  10  18      363.66      358.65     55.00 o 
  -1  -5  19      395.70      432.86     46.42 o 
   0  -5  19      388.33      363.38     43.17 o 
   1  -5  19     2813.70     2701.56    116.49 o 
   2  -5  19     1964.02     1907.05     70.51 o 
  -2  -4  19      123.15      124.21     26.68 o 
  -1  -4  19       49.27       18.92     20.99 o 
   0  -4  19        0.61      -13.31     15.37 o 
   1  -4  19       68.85       61.10     17.90 o 
   2  -4  19        7.74        0.23     10.61 o 
   3  -4  19       16.95       11.22     11.53 o 
   4  -4  19        0.18        4.76      9.56 o 
  -3  -3  19     2726.69     2887.77     83.20 o 
  -2  -3  19     2506.37     2510.18     62.39 o 
  -1  -3  19     1459.51     1442.17     50.08 o 
   0  -3  19      450.47      461.71     34.18 o 
   1  -3  19      976.49      968.18     51.88 o 
   2  -3  19     3138.35     3169.01    111.51 o 
   3  -3  19     3146.25     3121.53     78.33 o 
   4  -3  19     5164.36     5336.80    115.10 o 
   5  -3  19     3597.57     3714.41     78.96 o 
  -4  -2  19     1381.23     1299.38    164.10 o 
  -3  -2  19      979.09      911.99     44.08 o 
  -2  -2  19     1368.13     1284.88     63.50 o 
  -1  -2  19      864.31      855.30     42.08 o 
   0  -2  19      335.77      296.69     20.66 o 
   1  -2  19       90.69      101.36     14.91 o 
   2  -2  19      791.29      746.85     34.13 o 
   3  -2  19      207.05      225.74     21.38 o 
   4  -2  19      613.27      613.93     28.36 o 
   5  -2  19      105.87       67.76     13.27 o 
  -4  -1  19     1519.86     1438.66     46.91 o 
  -3  -1  19     1446.64     1502.05     46.57 o 
  -2  -1  19      743.04      749.39     36.06 o 
  -1  -1  19     2812.64     2686.52     70.59 o 
   0  -1  19     1493.52     1438.07     41.41 o 
   1  -1  19      205.76      190.88     16.99 o 
   2  -1  19     3715.11     3689.43     73.99 o 
   3  -1  19     4608.77     4554.41     85.84 o 
   4  -1  19     2965.55     3172.46     67.82 o 
   5  -1  19     2515.94     2420.08     81.89 o 
   6  -1  19     3422.20     3709.46     92.69 o 
  -4   0  19      979.20      990.78     38.36 o 
  -3   0  19     2458.82     2502.74     61.72 o 
  -2   0  19     2931.65     2789.78     73.27 o 
  -1   0  19      401.78      382.33     25.31 o 
   0   0  19     2011.94     1909.05     48.21 o 
   1   0  19        0.84       17.76     10.89 o 
   2   0  19      994.16      981.11     39.99 o 
   3   0  19      577.49      587.22     27.15 o 
   4   0  19     1075.83     1078.32     41.68 o 
   5   0  19     1395.43     1414.64     59.27 o 
   6   0  19      881.18      994.07     58.40 o 
  -4   1  19      191.14      176.75     22.29 o 
  -3   1  19      242.04      242.79     27.33 o 
  -2   1  19     2345.50     2433.09    103.78 o 
  -1   1  19      298.08      348.14     28.65 o 
   0   1  19      638.70      666.16     42.37 o 
   1   1  19      113.94      109.39     13.87 o 
   2   1  19      726.08      724.54     28.42 o 
   3   1  19     1728.95     1652.00     44.29 o 
   4   1  19     3043.67     2999.30     87.96 o 
   5   1  19     5721.15     6033.69    123.78 o 
   6   1  19     4236.13     4488.30    109.35 o 
  -4   2  19      565.62      539.97     36.49 o 
  -3   2  19     4268.79     4173.31    115.07 o 
  -2   2  19     4827.42     4852.86    227.52 o 
  -1   2  19     3363.00     3277.09     77.35 o 
   0   2  19     3970.67     3907.62     67.20 o 
   1   2  19      502.77      552.10     21.96 o 
   2   2  19       19.77       19.69      9.03 o 
   3   2  19      831.56      868.25     30.27 o 
   4   2  19     1560.43     1444.50     51.68 o 
   5   2  19     1114.96     1164.72     36.25 o 
   6   2  19      428.01      382.31     23.30 o 
  -4   3  19       92.51       72.06     15.11 o 
  -3   3  19       11.30       -1.83      9.90 o 
  -2   3  19      838.70      818.40     42.59 o 
  -1   3  19     5361.30     5385.39     84.83 o 
   0   3  19     2437.20     2468.78     48.76 o 
   1   3  19       62.57       52.37      9.37 o 
   2   3  19      371.10      362.38     17.48 o 
   3   3  19      289.92      333.50     18.37 o 
   4   3  19      882.83      796.32     26.37 o 
   5   3  19     2308.78     2442.73     74.40 o 
   6   3  19     1101.09     1070.98     45.50 o 
  -4   4  19      897.91      772.96     36.49 o 
  -3   4  19     1928.08     1863.76     57.20 o 
  -2   4  19     1313.21     1265.84     32.06 o 
  -1   4  19     2665.47     2697.23     50.83 o 
   0   4  19     7615.30     7434.99    107.35 o 
   1   4  19     2291.60     2273.25     57.78 o 
   2   4  19      219.17      189.02     18.32 o 
   3   4  19      482.08      508.01     32.90 o 
   4   4  19     2240.80     2285.89     67.48 o 
   5   4  19     2493.97     2477.67    114.90 o 
   6   4  19     2099.90     2135.88     74.93 o 
  -3   5  19      188.53      230.40     49.60 o 
  -2   5  19       21.69        4.12     10.03 o 
  -1   5  19       80.78       64.09     15.02 o 
   0   5  19        8.23       12.21      9.74 o 
   1   5  19      219.50      221.17     23.43 o 
   2   5  19       16.51       28.30     10.54 o 
   3   5  19        4.94        0.97      8.73 o 
   4   5  19      238.74      218.18     34.78 o 
   5   5  19      409.06      386.48     31.51 o 
   6   5  19      674.32      674.87     38.85 o 
  -3   6  19     1239.69     1278.25     39.16 o 
  -2   6  19     3355.51     3511.00     77.05 o 
  -1   6  19     3208.84     3243.76     72.54 o 
   0   6  19     5562.50     5655.26    105.71 o 
   1   6  19     4257.70     4284.69     87.04 o 
   2   6  19     1998.06     1994.34     53.84 o 
   3   6  19       95.81       89.69     14.58 o 
   4   6  19      532.93      591.54     40.50 o 
   5   6  19     4262.46     4355.72    104.75 o 
   6   6  19     4697.56     4767.62    112.88 o 
  -2   7  19      108.74      109.16     16.43 o 
  -1   7  19       73.79       70.08     14.52 o 
   0   7  19      263.55      275.12     24.37 o 
   1   7  19      255.04      220.84     21.05 o 
   2   7  19        1.27       10.71      9.94 o 
   3   7  19       22.19       16.17     10.26 o 
   4   7  19        0.27       -6.37      8.89 o 
   5   7  19      115.48      118.05     20.07 o 
  -1   8  19     1806.16     1881.21     54.42 o 
   0   8  19     2087.89     2110.54     57.97 o 
   1   8  19     3353.20     3400.64     77.20 o 
   2   8  19     4231.85     4321.33     89.98 o 
   3   8  19      244.88      276.01     23.93 o 
   4   8  19      449.26      583.98     43.62 o 
   0   9  19      414.72      377.57     54.70 o 
   1   9  19      356.71      445.07     28.93 o 
   2   9  19      200.50      195.69     21.30 o 
   3   9  19       45.03       36.06     12.96 o 
  -1  -4  20      811.49      823.74     63.87 o 
   0  -4  20     1169.50     1186.24     75.10 o 
   1  -4  20     5330.94     5286.24    262.41 o 
   2  -4  20     3495.90     3436.69    124.59 o 
  -2  -3  20       44.49       14.11     14.02 o 
  -1  -3  20       68.52       58.73     16.53 o 
   0  -3  20      173.92      178.72     25.71 o 
   1  -3  20      342.71      331.53     33.36 o 
   2  -3  20      384.11      354.67     28.47 o 
   3  -3  20      112.05      151.66     19.27 o 
   4  -3  20       20.97        8.72     14.28 o 
  -3  -2  20     1566.48     1570.64     58.90 o 
  -2  -2  20      245.65      206.67     23.48 o 
  -1  -2  20      148.23      155.93     20.46 o 
   0  -2  20     3245.55     2967.04     76.66 o 
   1  -2  20     3745.97     3823.78     89.53 o 
   2  -2  20     3240.67     3244.56     80.32 o 
   3  -2  20     7381.14     7336.01    145.32 o 
   4  -2  20     1914.14     1839.57     57.33 o 
  -3  -1  20     2416.00     2334.59     67.86 o 
  -2  -1  20      224.70      198.52     22.50 o 
  -1  -1  20       72.00       69.72     15.83 o 
   0  -1  20      335.12      332.37     22.15 o 
   1  -1  20     2369.14     2340.43     96.71 o 
   2  -1  20     1856.20     1831.39     48.48 o 
   3  -1  20      377.77      380.78     27.66 o 
   4  -1  20      320.28      301.13     21.45 o 
   5  -1  20      422.55      426.65     30.74 o 
  -3   0  20     1032.47     1028.47     38.79 o 
  -2   0  20      353.28      335.99     26.57 o 
  -1   0  20      392.75      397.84     27.16 o 
   0   0  20       58.75       71.69     15.27 o 
   1   0  20     2477.75     2557.36     68.71 o 
   2   0  20     2971.09     3020.73     76.56 o 
   3   0  20     2988.15     2914.60     65.18 o 
   4   0  20     3638.91     3741.57     89.53 o 
   5   0  20     2992.50     2998.79     78.90 o 
  -3   1  20     3286.89     3136.24     98.75 o 
  -2   1  20      520.34      488.00     36.25 o 
  -1   1  20      681.24      633.98     37.34 o 
   0   1  20      101.95       90.10     15.13 o 
   1   1  20     1616.39     1728.90     53.50 o 
   2   1  20     2119.69     2059.07     51.35 o 
   3   1  20     1946.12     2087.35     52.16 o 
   4   1  20     3636.85     3732.29    101.44 o 
   5   1  20     1787.88     1946.10     58.87 o 
   6   1  20      396.46      445.85     29.57 o 
  -3   2  20     1153.84     1136.57     63.87 o 
  -2   2  20        4.53       16.04     13.60 o 
  -1   2  20      126.73      117.53     16.40 o 
   0   2  20      225.90      188.74     18.86 o 
   1   2  20        2.55        0.94      7.32 o 
   2   2  20     1421.35     1310.02     49.06 o 
   3   2  20     1642.32     1677.67     44.78 o 
   4   2  20     1108.39     1152.20     36.34 o 
   5   2  20      645.49      577.95     26.58 o 
   6   2  20      823.43      805.80     38.63 o 
  -3   3  20     4385.79     4084.72    138.67 o 
  -2   3  20     5138.73     5078.81    123.29 o 
  -1   3  20     5476.71     5478.00    138.70 o 
   0   3  20      134.32      138.90     12.96 o 
   1   3  20      434.72      418.33     35.83 o 
   2   3  20     1185.00     1160.50     30.84 o 
   3   3  20     3194.05     3181.59     64.72 o 
   4   3  20     3572.85     3443.51     68.05 o 
   5   3  20     1380.20     1478.99     54.28 o 
   6   3  20      825.85      899.74     43.74 o 
  -3   4  20      167.15      108.84     16.50 o 
  -2   4  20       13.10       13.47      9.55 o 
  -1   4  20        1.07       12.19      7.16 o 
   0   4  20      460.92      438.58     20.06 o 
   1   4  20       92.58       89.36     14.46 o 
   2   4  20      137.28      137.94     16.83 o 
   3   4  20     1033.05     1085.41     57.29 o 
   4   4  20      886.07      834.73     45.98 o 
   5   4  20      662.68      656.59     38.05 o 
   6   4  20     1193.41     1313.43     52.56 o 
  -2   5  20     1586.14     1616.99     48.70 o 
  -1   5  20     3647.75     3807.82     81.07 o 
   0   5  20      986.13     1086.69     38.89 o 
   1   5  20       24.69       24.44     11.02 o 
   2   5  20      585.71      616.85     30.74 o 
   3   5  20     2194.74     2112.34     59.85 o 
   4   5  20     2667.45     2606.91    120.64 o 
   5   5  20     3224.23     3117.52    142.18 o 
  -2   6  20       24.17       24.73     11.96 o 
  -1   6  20        7.00       24.51     11.35 o 
   0   6  20      112.25       98.23     15.56 o 
   1   6  20        1.53       -1.20      9.19 o 
   2   6  20       10.95        5.40      9.64 o 
   3   6  20       33.58       20.91     10.94 o 
   4   6  20      192.84      204.96     24.11 o 
   5   6  20      294.97      257.23     27.03 o 
  -1   7  20     2862.92     2958.88     70.97 o 
   0   7  20     1941.48     2104.89     57.92 o 
   1   7  20     1043.96      973.20     43.54 o 
   2   7  20     1252.30     1268.51     43.57 o 
   3   7  20     2732.09     2822.79     68.88 o 
   4   7  20     1566.68     1532.54     55.91 o 
   0   8  20      513.33      471.35     29.48 o 
   1   8  20       74.11       58.20     13.64 o 
   2   8  20       23.41       30.36     12.51 o 
   3   8  20      161.84      164.92     19.94 o 
   0  -3  21     3019.32     2861.38     92.77 o 
   1  -3  21     3447.50     3427.79     85.87 o 
   2  -3  21     1890.51     1930.64     64.91 o 
  -1  -2  21      525.22      590.42     34.39 o 
   0  -2  21     1662.26     1638.31     54.66 o 
   1  -2  21     1340.60     1306.74     47.39 o 
   2  -2  21      869.68      857.78     39.00 o 
   3  -2  21       29.23       26.28     13.25 o 
  -2  -1  21        1.08       19.33     14.13 o 
  -1  -1  21     1064.96     1033.10     51.59 o 
   0  -1  21     3740.66     3712.84     77.94 o 
   1  -1  21     5389.10     5208.77     98.17 o 
   2  -1  21     2001.93     2005.10     59.96 o 
   3  -1  21      408.83      417.68     28.29 o 
   4  -1  21      872.80      826.86     39.42 o 
  -2   0  21      109.09       84.38     17.80 o 
  -1   0  21      689.72      624.97     40.78 o 
   0   0  21     1842.51     1797.02     56.85 o 
   1   0  21     2738.01     2745.09     73.33 o 
   2   0  21     1724.60     1683.80     54.68 o 
   3   0  21      545.36      534.48     36.60 o 
   4   0  21      712.71      782.90     75.07 o 
  -2   1  21       10.65       11.91     14.81 o 
  -1   1  21      111.75      102.85     17.30 o 
   0   1  21     1780.34     1731.28     54.44 o 
   1   1  21     2355.59     2352.85     65.79 o 
   2   1  21     2763.44     2790.32     74.50 o 
   3   1  21     3376.83     3465.15     73.42 o 
   4   1  21     1996.87     2118.15     54.37 o 
   5   1  21      345.99      351.86     26.65 o 
  -2   2  21       91.65       62.56     17.50 o 
  -1   2  21      319.70      293.91     23.65 o 
   0   2  21      879.17      918.14     39.81 o 
   1   2  21     3629.24     3505.43     88.27 o 
   2   2  21     4899.29     4507.47     86.21 o 
   3   2  21     1108.09     1109.10     38.46 o 
   4   2  21      403.11      375.68     22.53 o 
   5   2  21      343.09      382.52     23.01 o 
  -2   3  21      965.52      917.32     57.21 o 
  -1   3  21       92.15       86.51     14.16 o 
   0   3  21        2.80        5.83      8.37 o 
   1   3  21      341.35      341.70     18.41 o 
   2   3  21      139.62      136.83     14.12 o 
   3   3  21     1600.96     1651.25     42.13 o 
   4   3  21      325.71      339.78     29.22 o 
   5   3  21      134.29      134.55     21.20 o 
  -2   4  21     2490.36     2470.18     68.97 o 
  -1   4  21      143.01      139.43     13.08 o 
   0   4  21       21.13       36.59     12.36 o 
   1   4  21     3236.53     3291.18     74.19 o 
   2   4  21     5194.61     5172.59     99.85 o 
   3   4  21     2747.31     2736.69     78.33 o 
   4   4  21     1500.47     1480.75     55.47 o 
   5   4  21     2760.29     3083.58     85.80 o 
  -2   5  21       60.04       70.96     35.19 o 
  -1   5  21       21.68       34.38     13.14 o 
   0   5  21      647.32      636.18     32.07 o 
   1   5  21       25.48       61.32     13.30 o 
   2   5  21       69.38       62.85     13.70 o 
   3   5  21      336.38      351.04     30.32 o 
   4   5  21      309.59      285.41     28.61 o 
   5   5  21       97.59       93.58     51.74 o 
  -1   6  21      771.46      789.85     39.81 o 
   0   6  21       11.71       10.12     14.47 o 
   1   6  21      960.08      972.76     38.43 o 
   2   6  21     2563.89     2616.15     66.07 o 
   3   6  21     5034.21     5292.24    104.22 o 
   4   6  21     5613.48     5740.21    129.84 o 
   0   7  21      116.14       93.60     23.63 o 
   1   7  21        0.07        5.61     12.72 o 
   2   7  21      326.57      328.42     36.00 o 
   3   7  21       23.89       32.53     12.41 o 
   0  -1  22     1643.40     1767.01     58.08 o 
   1  -1  22      837.79      852.16     34.31 o 
   2  -1  22       98.78       95.70     21.35 o 
  -1   0  22     1679.78     1586.61     66.49 o 
   0   0  22     2236.76     2322.01     68.17 o 
   1   0  22     1503.18     1484.14     71.96 o 
   2   0  22      897.53      853.78     39.50 o 
   3   0  22      264.45      283.79     30.88 o 
  -1   1  22     2463.08     2305.36    103.19 o 
   0   1  22     2781.93     2864.15     83.29 o 
   1   1  22     2970.50     3015.51     78.10 o 
   2   1  22     2392.95     2451.54    116.08 o 
   3   1  22      367.45      392.18     24.68 o 
   4   1  22       97.70       98.81     17.50 o 
  -1   2  22      123.49      140.90     19.03 o 
   0   2  22     1151.59     1120.79     42.30 o 
   1   2  22      778.40      823.46     73.32 o 
   2   2  22       87.02       86.54     13.68 o 
   3   2  22       27.31       17.36      9.94 o 
   4   2  22       26.17       31.37     10.76 o 
  -1   3  22     2024.82     1940.01     55.66 o 
   0   3  22     1987.42     1944.21     55.11 o 
   1   3  22     5033.04     5018.41     83.05 o 
   2   3  22     2033.00     1970.91     51.21 o 
   3   3  22      190.62      205.72     15.74 o 
   4   3  22       27.98       46.77     15.86 o 
  -1   4  22      163.93      127.68     26.11 o 
   0   4  22      235.65      245.83     22.80 o 
   1   4  22      143.74      158.48     21.25 o 
   2   4  22      458.14      423.79     27.62 o 
   3   4  22      246.90      268.79     27.28 o 
   4   4  22      242.68      229.63     26.53 o 
   0   5  22     2958.38     3180.74     74.64 o 
   1   5  22     4095.76     4147.05    107.80 o 
   2   5  22     3450.29     3433.92     78.51 o 
   3   5  22     1717.67     1764.07     53.13 o 
   1   6  22       74.90       52.22     20.02 o 
   2   6  22        8.79       13.82     11.43 o 
   1   1  23      869.86     1022.44     83.08 o 
   2   1  23      215.92      316.37     52.04 o 
   1   2  23      890.61      878.46     44.79 o 
   2   2  23        1.34       13.31     25.43 o 
   1   3  23      220.40      268.27     33.33 o 
   2   3  23        2.03       -6.85     27.94 o 
                                                 
